# Supplementary material for: N 1,N 4-Diphenyl-3,6-bis­(phenyl­imino)­cyclo­hexa-1,4-diene-1,4-di­amine
Source: Acta Crystallogr Sect E Struct Rep Online. 2014 Feb 15;70(Pt 3):o303–4. doi: 10.1107/S1600536814002906 (PMC3998435; doi:10.1107/S1600536814002906)
Supplement: Supplementary file 1 [file e-70-0o303-sup1.cif]

##############################################################################
#                                                                            #
# This CIF contains the data in a paper accepted for publication in          #
# Acta Crystallographica Section E. It conforms to the requirements of       #
# Notes for Authors for Acta Crystallographica Section E, and has been       #
# peer reviewed under the auspices of the IUCr Commission on Journals.       #
#                                                                            #
# Full details of the Crystallographic Information File format               #
# are given in the paper "The Crystallographic Information File (CIF):       #
# a New Standard Archive File for Crystallography" by S. R. Hall, F. H.      #
# Allen and I. D. Brown [Acta Cryst. (1991), A47, 655-685].                  #
#                                                                            #
# The current version of the core CIF dictionary is obtainable from          #
# ftp://ftp.iucr.org/pub/cif_core.dic.                                       #
#                                                                            #
# Software is freely available for graphical display of the structure(s)     #
# in this CIF. For information consult the CIF software page                 #
# http://www.iucr.org/resources/cif/software.                                #
#                                                                            #
# This file may be used for bona fide research purposes within the           #
# scientific community so long as proper attribution is given to the journal # 
# article from which it was obtained.                                        #
#                                                                            #
##############################################################################
data_global
_audit_creation_method     'form.cif (version 2.0)'
_journal_data_validation_number     ?
_journal_date_recd_electronic     2014-01-22
_journal_date_accepted     2014-02-08
_journal_name_full     'Acta Crystallographica, Section E'
_journal_year     2014
_journal_volume     70
_journal_issue      3
_journal_page_first     o303
_journal_page_last     o304
_journal_paper_category     QO
_journal_paper_doi     10.1107/S1600536814002906
_journal_coeditor_code     XU5766
_publ_contact_author_name     'Dr. Takashi Fujihara'
_publ_contact_author_address
;
Comprehensive Analysis Center for Science, Saitama University,
Shimo-Okubo 255, Sakura-ku, Saitama 338-8570, Japan
;
_publ_contact_author_email     fuji@chem.saitama-u.ac.jp
_publ_contact_author_fax     '+81-48-858-3707'
_publ_contact_author_phone     '+81-48-858-3670'
_publ_section_title
;\
<i>N</i>^1^,<i>N</i>^4^-Diphenyl-3,6-bis(phenylimino)cyclohexa-1,4-diene-1,4-\
diamine
;
_publ_section_title_footnote     .
loop_
    _publ_author_name
    _publ_author_address
    'Ohno, Keiji'
;
Department of Chemistry
Graduate School of Science and Engineering
Saitama University
Shimo-Okubo 255
Sakura-ku
Saitama 338-8570
Japan
;
    'Maruyama, Haruki'
;
Department of Chemistry
Graduate School of Science and Engineering
Saitama University
Shimo-Okubo 255
Sakura-ku
Saitama 338-8570
Japan
;
    'Fujihara, Takashi'
;
Comprehensive Analysis Center for Science
Saitama University
Shimo-Okubo 255
Sakura-ku
Saitama 338-8570
Japan
;
    'Nagasawa, Akira'
;
Department of Chemistry
Graduate School of Science and Engineering
Saitama University
Shimo-Okubo 255
Sakura-ku
Saitama 338-8570
Japan
;
data_I
_database_code_depnum_ccdc_archive     'CCDC 985945'
_chemical_name_systematic
;\
<i>N</i>^1^,<i>N</i>^4^-Diphenyl-3,6-bis(phenylimino)cyclohexa-1,4-diene-\
1,4-diamine
;
_chemical_name_common     ?
_chemical_formula_moiety     'C30 H24 N4'
_chemical_formula_sum     'C30 H24 N4'
_chemical_formula_iupac     'C30 H24 N4'
_chemical_formula_weight     440.53
_chemical_melting_point     ?
_symmetry_cell_setting     triclinic
_symmetry_space_group_name_H-M     'P -1'
_symmetry_space_group_name_Hall     '-P 1'
loop_
    _symmetry_equiv_pos_as_xyz
    'x, y, z'
    '-x, -y, -z'
_cell_length_a     8.8858(12)
_cell_length_b     10.0540(13)
_cell_length_c     13.2256(18)
_cell_angle_alpha     93.343(3)
_cell_angle_beta     106.760(3)
_cell_angle_gamma     98.530(3)
_cell_volume     1112.4(3)
_cell_formula_units_Z     2
_cell_measurement_reflns_used     1264
_cell_measurement_theta_min     2.431
_cell_measurement_theta_max     25.873
_cell_measurement_temperature     173(2)
_exptl_crystal_description     plate
_exptl_crystal_colour     red
_exptl_crystal_size_max     0.30
_exptl_crystal_size_mid     0.20
_exptl_crystal_size_min     0.10
_exptl_crystal_density_diffrn     1.315
_exptl_crystal_density_meas     ?
_exptl_crystal_density_method     'not measured'
_exptl_crystal_F_000     464
_exptl_absorpt_coefficient_mu     0.079
_exptl_absorpt_correction_type     multi-scan
_exptl_absorpt_process_details     '(SADABS; Bruker, 2001)'
_exptl_absorpt_correction_T_min     0.9767
_exptl_absorpt_correction_T_max     0.9922
_exptl_special_details     ?
_diffrn_ambient_temperature     173(2)
_diffrn_radiation_type     MoK\a
_diffrn_radiation_wavelength     0.71073
_diffrn_radiation_source     'fine-focus sealed tube'
_diffrn_radiation_monochromator     graphite
_diffrn_measurement_device_type     'Bruker SMART APEX CCD area-detector'
_diffrn_measurement_method     '\f and \w'
_diffrn_detector_area_resol_mean     8.366
_diffrn_reflns_number     8166
_diffrn_reflns_av_R_equivalents     0.0309
_diffrn_reflns_av_sigmaI/netI     0.0690
_diffrn_reflns_theta_min     1.62
_diffrn_reflns_theta_max     27.95
_diffrn_reflns_theta_full     27.95
_diffrn_measured_fraction_theta_max     0.990
_diffrn_measured_fraction_theta_full     0.990
_diffrn_reflns_limit_h_min     -10
_diffrn_reflns_limit_h_max     11
_diffrn_reflns_limit_k_min     -12
_diffrn_reflns_limit_k_max     13
_diffrn_reflns_limit_l_min     -17
_diffrn_reflns_limit_l_max     8
_diffrn_standards_number     ?
_diffrn_standards_interval_count     ?
_diffrn_standards_interval_time     ?
_diffrn_standards_decay_%     ?
_reflns_number_total     5291
_reflns_number_gt     3273
_reflns_threshold_expression     I>2sigma(I)
_refine_ls_structure_factor_coef     Fsqd
_refine_ls_matrix_type     full
_refine_ls_R_factor_all     0.1084
_refine_ls_R_factor_gt     0.0641
_refine_ls_wR_factor_gt     0.1488
_refine_ls_wR_factor_ref     0.1717
_refine_ls_goodness_of_fit_ref     1.027
_refine_ls_restrained_S_all     1.027
_refine_ls_number_reflns     5291
_refine_ls_number_parameters     315
_refine_ls_number_restraints     0
_refine_ls_hydrogen_treatment     mixed
_refine_ls_weighting_scheme     calc
_refine_ls_weighting_details
         'calc w=1/[\s^2^(Fo^2^)+(0.0775P)^2^+0.0548P] where P=(Fo^2^+2Fc^2^)/3'
_atom_sites_solution_hydrogens     geom
_atom_sites_solution_primary     direct
_atom_sites_solution_secondary     difmap
_refine_ls_shift/su_max     0.000
_refine_ls_shift/su_mean     0.000
_refine_diff_density_max     0.316
_refine_diff_density_min     -0.237
_refine_ls_extinction_method     none
_refine_ls_extinction_coef     ?
loop_
    _atom_type_symbol
    _atom_type_description
    _atom_type_scat_dispersion_real
    _atom_type_scat_dispersion_imag
    _atom_type_scat_source
    'C' 'C' 0.0033 0.0016
                         'International Tables Vol C Tables 4.2.6.8 and 6.1.1.4'
    'H' 'H' 0.0000 0.0000
                         'International Tables Vol C Tables 4.2.6.8 and 6.1.1.4'
    'N' 'N' 0.0061 0.0033
                         'International Tables Vol C Tables 4.2.6.8 and 6.1.1.4'
_computing_data_collection     'SMART (Bruker, 2007)'
_computing_cell_refinement     'SAINT (Bruker, 2007)'
_computing_data_reduction     'SAINT (Bruker, 2007)'
_computing_structure_solution     'SHELXS97 (Sheldrick, 2008)'
_computing_structure_refinement     'SHELXL97 (Sheldrick, 2008)'
_computing_molecular_graphics     'SHELXTL (Sheldrick, 2008)'
_computing_publication_material     'SHELXTL (Sheldrick, 2008)'
loop_
    _atom_site_type_symbol
    _atom_site_label
    _atom_site_fract_x
    _atom_site_fract_y
    _atom_site_fract_z
    _atom_site_U_iso_or_equiv
    _atom_site_adp_type
    _atom_site_calc_flag
    _atom_site_refinement_flags
    _atom_site_occupancy
    _atom_site_symmetry_multiplicity
    _atom_site_disorder_assembly
    _atom_site_disorder_group
    C C1 0.6215(2) 0.1790(2) 0.48956(16) 0.0279(5) Uani d . 1 1 . .
    C C2 0.5987(2) 0.2013(2) 0.59667(16) 0.0272(5) Uani d . 1 1 . .
    C C3 0.4786(3) 0.2780(2) 0.60555(17) 0.0291(5) Uani d . 1 1 . .
    H H3 0.4665 0.2981 0.6736 0.035 Uiso calc R 1 1 . .
    C C4 0.3815(3) 0.3228(2) 0.51985(17) 0.0290(5) Uani d . 1 1 . .
    C C5 0.3993(2) 0.2946(2) 0.41226(16) 0.0272(5) Uani d . 1 1 . .
    C C6 0.5248(3) 0.2248(2) 0.40391(17) 0.0298(5) Uani d . 1 1 . .
    H H6 0.5412 0.2100 0.3366 0.036 Uiso calc R 1 1 . .
    C C7 0.8056(2) 0.0811(2) 0.40583(17) 0.0305(5) Uani d . 1 1 . .
    C C8 0.8318(3) 0.1764(2) 0.33796(17) 0.0340(5) Uani d . 1 1 . .
    H H8 0.8037 0.2632 0.3456 0.041 Uiso calc R 1 1 . .
    C C9 0.8982(3) 0.1449(2) 0.26007(18) 0.0377(6) Uani d . 1 1 . .
    H H9 0.9168 0.2109 0.2144 0.045 Uiso calc R 1 1 . .
    C C10 0.9386(3) 0.0192(2) 0.24679(19) 0.0392(6) Uani d . 1 1 . .
    H H10 0.9830 -0.0019 0.1918 0.047 Uiso calc R 1 1 . .
    C C11 0.9138(3) -0.0753(2) 0.31417(19) 0.0368(6) Uani d . 1 1 . .
    H H11 0.9405 -0.1624 0.3054 0.044 Uiso calc R 1 1 . .
    C C12 0.8501(3) -0.0439(2) 0.39462(18) 0.0336(5) Uani d . 1 1 . .
    H H12 0.8368 -0.1084 0.4424 0.040 Uiso calc R 1 1 . .
    C C13 0.6813(3) 0.1632(2) 0.77728(16) 0.0286(5) Uani d . 1 1 . .
    C C14 0.5421(3) 0.1153(2) 0.80110(18) 0.0340(5) Uani d . 1 1 . .
    H H14 0.4491 0.0748 0.7456 0.041 Uiso calc R 1 1 . .
    C C15 0.5379(3) 0.1259(2) 0.90426(19) 0.0400(6) Uani d . 1 1 . .
    H H15 0.4413 0.0938 0.9191 0.048 Uiso calc R 1 1 . .
    C C16 0.6711(3) 0.1823(2) 0.98623(19) 0.0396(6) Uani d . 1 1 . .
    H H16 0.6666 0.1908 1.0572 0.048 Uiso calc R 1 1 . .
    C C17 0.8115(3) 0.2265(2) 0.96395(18) 0.0381(6) Uani d . 1 1 . .
    H H17 0.9048 0.2642 1.0202 0.046 Uiso calc R 1 1 . .
    C C18 0.8180(3) 0.2163(2) 0.86100(17) 0.0339(5) Uani d . 1 1 . .
    H H18 0.9159 0.2457 0.8469 0.041 Uiso calc R 1 1 . .
    C C19 0.2077(3) 0.4243(2) 0.60850(18) 0.0324(5) Uani d . 1 1 . .
    C C20 0.3155(3) 0.4832(2) 0.70564(19) 0.0386(6) Uani d . 1 1 . .
    H H20 0.4267 0.5000 0.7138 0.046 Uiso calc R 1 1 . .
    C C21 0.2614(3) 0.5167(2) 0.78905(19) 0.0399(6) Uani d . 1 1 . .
    H H21 0.3360 0.5538 0.8555 0.048 Uiso calc R 1 1 . .
    C C22 0.1014(3) 0.4976(2) 0.77844(19) 0.0411(6) Uani d . 1 1 . .
    H H22 0.0655 0.5217 0.8369 0.049 Uiso calc R 1 1 . .
    C C23 -0.0066(3) 0.4433(2) 0.68263(19) 0.0373(6) Uani d . 1 1 . .
    H H23 -0.1176 0.4322 0.6745 0.045 Uiso calc R 1 1 . .
    C C24 0.0450(3) 0.4049(2) 0.59809(19) 0.0352(5) Uani d . 1 1 . .
    H H24 -0.0305 0.3651 0.5327 0.042 Uiso calc R 1 1 . .
    C C25 0.2863(2) 0.3163(2) 0.22856(17) 0.0284(5) Uani d . 1 1 . .
    C C26 0.2740(3) 0.1896(2) 0.17692(18) 0.0344(5) Uani d . 1 1 . .
    H H26 0.2778 0.1129 0.2157 0.041 Uiso calc R 1 1 . .
    C C27 0.2564(3) 0.1740(3) 0.06994(19) 0.0426(6) Uani d . 1 1 . .
    H H27 0.2469 0.0863 0.0354 0.051 Uiso calc R 1 1 . .
    C C28 0.2524(3) 0.2840(3) 0.01207(19) 0.0447(6) Uani d . 1 1 . .
    H H28 0.2436 0.2729 -0.0613 0.054 Uiso calc R 1 1 . .
    C C29 0.2612(3) 0.4105(3) 0.06249(19) 0.0401(6) Uani d . 1 1 . .
    H H29 0.2575 0.4867 0.0232 0.048 Uiso calc R 1 1 . .
    C C30 0.2753(3) 0.4270(2) 0.16866(17) 0.0327(5) Uani d . 1 1 . .
    H H30 0.2777 0.5139 0.2019 0.039 Uiso calc R 1 1 . .
    H H1 0.777(3) 0.075(3) 0.551(2) 0.049(8) Uiso d . 1 1 . .
    H H2 0.197(3) 0.394(3) 0.453(2) 0.057(8) Uiso d . 1 1 . .
    N N1 0.7414(2) 0.1088(2) 0.48930(15) 0.0334(5) Uani d . 1 1 . .
    N N2 0.6936(2) 0.15137(18) 0.67317(14) 0.0296(4) Uani d . 1 1 . .
    N N3 0.2589(2) 0.3886(2) 0.52080(15) 0.0361(5) Uani d . 1 1 . .
    N N4 0.2966(2) 0.34011(18) 0.33658(14) 0.0300(4) Uani d . 1 1 . .
loop_
    _atom_site_aniso_label
    _atom_site_aniso_U_11
    _atom_site_aniso_U_22
    _atom_site_aniso_U_33
    _atom_site_aniso_U_12
    _atom_site_aniso_U_13
    _atom_site_aniso_U_23
    C1 0.0257(11) 0.0305(12) 0.0276(11) 0.0063(9) 0.0076(9) 0.0019(9)
    C2 0.0260(11) 0.0272(11) 0.0268(11) 0.0027(9) 0.0064(9) 0.0036(9)
    C3 0.0331(12) 0.0324(12) 0.0248(11) 0.0103(9) 0.0111(9) 0.0036(9)
    C4 0.0299(11) 0.0301(12) 0.0297(12) 0.0090(9) 0.0108(9) 0.0046(9)
    C5 0.0267(11) 0.0277(11) 0.0262(11) 0.0043(9) 0.0064(9) 0.0053(9)
    C6 0.0302(12) 0.0367(13) 0.0238(11) 0.0081(9) 0.0087(9) 0.0042(9)
    C7 0.0223(11) 0.0398(13) 0.0277(11) 0.0074(9) 0.0037(9) 0.0035(10)
    C8 0.0327(12) 0.0338(13) 0.0340(13) 0.0082(10) 0.0060(10) 0.0058(10)
    C9 0.0393(13) 0.0411(14) 0.0336(13) 0.0088(11) 0.0108(10) 0.0070(11)
    C10 0.0383(14) 0.0460(15) 0.0375(13) 0.0119(11) 0.0163(11) 0.0020(11)
    C11 0.0336(13) 0.0325(13) 0.0443(14) 0.0100(10) 0.0104(11) 0.0005(11)
    C12 0.0250(11) 0.0352(13) 0.0377(13) 0.0063(9) 0.0042(9) 0.0066(10)
    C13 0.0326(12) 0.0269(11) 0.0273(12) 0.0129(9) 0.0059(9) 0.0068(9)
    C14 0.0286(12) 0.0384(13) 0.0326(13) 0.0077(10) 0.0039(9) 0.0072(10)
    C15 0.0387(14) 0.0473(15) 0.0390(14) 0.0117(11) 0.0159(11) 0.0127(12)
    C16 0.0507(16) 0.0438(14) 0.0272(12) 0.0126(12) 0.0136(11) 0.0047(11)
    C17 0.0424(14) 0.0383(14) 0.0282(12) 0.0047(11) 0.0036(10) 0.0010(10)
    C18 0.0331(12) 0.0317(12) 0.0343(13) 0.0040(10) 0.0067(10) 0.0056(10)
    C19 0.0375(13) 0.0299(12) 0.0332(12) 0.0106(10) 0.0126(10) 0.0082(10)
    C20 0.0344(13) 0.0398(14) 0.0403(14) 0.0075(11) 0.0080(11) 0.0078(11)
    C21 0.0470(15) 0.0392(14) 0.0313(13) 0.0135(11) 0.0058(11) -0.0002(11)
    C22 0.0554(17) 0.0390(14) 0.0350(14) 0.0135(12) 0.0201(12) 0.0060(11)
    C23 0.0391(13) 0.0354(13) 0.0445(14) 0.0117(10) 0.0196(11) 0.0108(11)
    C24 0.0350(13) 0.0337(13) 0.0356(13) 0.0082(10) 0.0071(10) 0.0066(10)
    C25 0.0220(10) 0.0360(13) 0.0271(11) 0.0080(9) 0.0058(9) 0.0040(10)
    C26 0.0336(12) 0.0318(12) 0.0367(13) 0.0095(10) 0.0069(10) 0.0053(10)
    C27 0.0419(15) 0.0423(15) 0.0397(14) 0.0115(11) 0.0061(11) -0.0066(12)
    C28 0.0493(16) 0.0602(18) 0.0269(13) 0.0211(13) 0.0095(11) 0.0040(12)
    C29 0.0467(15) 0.0441(15) 0.0314(13) 0.0148(12) 0.0097(11) 0.0120(11)
    C30 0.0329(12) 0.0326(12) 0.0326(12) 0.0096(10) 0.0074(10) 0.0049(10)
    N1 0.0346(11) 0.0441(12) 0.0255(10) 0.0177(9) 0.0088(8) 0.0089(9)
    N2 0.0285(10) 0.0336(10) 0.0264(10) 0.0091(8) 0.0059(8) 0.0038(8)
    N3 0.0407(12) 0.0476(12) 0.0264(11) 0.0233(9) 0.0111(9) 0.0085(9)
    N4 0.0299(10) 0.0336(10) 0.0275(10) 0.0091(8) 0.0075(8) 0.0074(8)
_geom_special_details
;
All e.s.d.'s (except the e.s.d. in the dihedral angle between two l.s. planes)
are estimated using the full covariance matrix. The cell e.s.d.'s are taken
into account individually in the estimation of e.s.d.'s in distances, angles
and torsion angles; correlations between e.s.d.'s in cell parameters are only
used when they are defined by crystal symmetry. An approximate (isotropic)
treatment of cell e.s.d.'s is used for estimating e.s.d.'s involving l.s.
planes.
Least-squares planes (<i>x</i>,<i>y</i>,<i>z</i> in crystal coordinates) and
deviations from them (* indicates atom used to define plane)
5.6034 (0.0038) <i>x</i> + 5.0416 (0.0058) <i>y</i> + 12.9434 (0.0071) <i>z</i>
= 8.2491 (0.0021)
* 0.0006 (0.0008) C10 * -0.0066 (0.0008) C11 * 0.0067 (0.0009) C12 * -0.0008
(0.0009) C13 * -0.0053 (0.0009) C14 * 0.0053 (0.0008) C15
Rms deviation of fitted atoms = 0.0049
- 7.4963 (0.0028) <i>x</i> + 1.7481 (0.0065) <i>y</i> + 10.6592 (0.0082)
<i>z</i> = 4.5261 (0.0067)
Angle to previous plane (with approximate e.s.d.) = 86.71 (0.03)
* 0.0118 (0.0008) C4 * -0.0134 (0.0008) C5 * 0.0021 (0.0009) C6 * 0.0111
(0.0009) C7 * -0.0128 (0.0009) C8 * 0.0013 (0.0009) C9
Rms deviation of fitted atoms = 0.0101
- 4.5932 (0.0050) <i>x</i> + 6.9089 (0.0064) <i>y</i> + 12.6394 (0.0086)
<i>z</i> = 6.3197 (0.0043)
Angle to previous plane (with approximate e.s.d.) = 30.79 (0.06)
* 0.0005 (0.0006) C1 * -0.0005 (0.0006) C2 * 0.0005 (0.0006) C3 * -0.0005
(0.0006) C1_$1 * 0.0005 (0.0006) C2_$1 * -0.0005 (0.0006) C3_$1 - 3.3572
(0.0015) C13_$2 - 3.6100 (0.0013) C14_$2 - 3.7830 (0.0014) C15_$2
Rms deviation of fitted atoms = 0.0005
- 4.5932 (0.0050) <i>x</i> + 6.9089 (0.0064) <i>y</i> + 12.6394 (0.0086)
<i>z</i> = 6.3197 (0.0043)
Angle to previous plane (with approximate e.s.d.) = 0.00 (0.10)
* 0.0005 (0.0006) C1 * -0.0005 (0.0006) C2 * 0.0005 (0.0006) C3 * -0.0005
(0.0006) C1_$1 * 0.0005 (0.0006) C2_$1 * -0.0005 (0.0006) C3_$1 - 3.7228
(0.0017) C10_$2 - 3.4796 (0.0019) C11_$2 - 3.2849 (0.0018) C12_$2
Rms deviation of fitted atoms = 0.0005
- 5.6034 (0.0038) <i>x</i> + 5.0416 (0.0058) <i>y</i> + 12.9434 (0.0070)
<i>z</i> = 2.9266 (0.0041)
Angle to previous plane (with approximate e.s.d.) = 10.70 (0.08)
* 0.0006 (0.0008) C10_$2 * -0.0066 (0.0008) C11_$2 * 0.0067 (0.0009) C12_$2 *
-0.0008 (0.0009) C13_$2 * -0.0053 (0.0009) C14_$2 * 0.0053 (0.0008) C15_$2
Rms deviation of fitted atoms = 0.0049
- 4.5932 (0.0050) <i>x</i> + 6.9089 (0.0064) <i>y</i> + 12.6394 (0.0086)
<i>z</i> = 6.3197 (0.0043)
Angle to previous plane (with approximate e.s.d.) = 10.70 (0.08)
* 0.0005 (0.0006) C1 * -0.0005 (0.0006) C2 * 0.0005 (0.0006) C3 * -0.0005
(0.0006) C1_$1 * 0.0005 (0.0006) C2_$1 * -0.0005 (0.0006) C3_$1
Rms deviation of fitted atoms = 0.0005
;
loop_
    _geom_bond_atom_site_label_1
    _geom_bond_atom_site_label_2
    _geom_bond_site_symmetry_2
    _geom_bond_distance
    _geom_bond_publ_flag
    C1 C6 . 1.360(3) ?
    C1 N1 . 1.363(3) ?
    C1 C2 . 1.497(3) ?
    C2 N2 . 1.296(3) ?
    C2 C3 . 1.433(3) ?
    C3 C4 . 1.358(3) ?
    C3 H3 . 0.9500 ?
    C4 N3 . 1.358(3) ?
    C4 C5 . 1.492(3) ?
    C5 N4 . 1.302(3) ?
    C5 C6 . 1.429(3) ?
    C6 H6 . 0.9500 ?
    C7 C12 . 1.385(3) ?
    C7 C8 . 1.390(3) ?
    C7 N1 . 1.412(3) ?
    C8 C9 . 1.370(3) ?
    C8 H8 . 0.9500 ?
    C9 C10 . 1.379(3) ?
    C9 H9 . 0.9500 ?
    C10 C11 . 1.377(3) ?
    C10 H10 . 0.9500 ?
    C11 C12 . 1.383(3) ?
    C11 H11 . 0.9500 ?
    C12 H12 . 0.9500 ?
    C13 C14 . 1.388(3) ?
    C13 C18 . 1.396(3) ?
    C13 N2 . 1.412(3) ?
    C14 C15 . 1.374(3) ?
    C14 H14 . 0.9500 ?
    C15 C16 . 1.374(3) ?
    C15 H15 . 0.9500 ?
    C16 C17 . 1.380(3) ?
    C16 H16 . 0.9500 ?
    C17 C18 . 1.378(3) ?
    C17 H17 . 0.9500 ?
    C18 H18 . 0.9500 ?
    C19 C24 . 1.395(3) ?
    C19 C20 . 1.397(3) ?
    C19 N3 . 1.409(3) ?
    C20 C21 . 1.368(3) ?
    C20 H20 . 0.9500 ?
    C21 C22 . 1.370(3) ?
    C21 H21 . 0.9500 ?
    C22 C23 . 1.374(4) ?
    C22 H22 . 0.9500 ?
    C23 C24 . 1.381(3) ?
    C23 H23 . 0.9500 ?
    C24 H24 . 0.9500 ?
    C25 C26 . 1.384(3) ?
    C25 C30 . 1.402(3) ?
    C25 N4 . 1.409(3) ?
    C26 C27 . 1.375(3) ?
    C26 H26 . 0.9500 ?
    C27 C28 . 1.380(3) ?
    C27 H27 . 0.9500 ?
    C28 C29 . 1.382(4) ?
    C28 H28 . 0.9500 ?
    C29 C30 . 1.371(3) ?
    C29 H29 . 0.9500 ?
    C30 H30 . 0.9500 ?
    N1 H1 . 0.89(3) ?
    N3 H2 . 0.91(3) ?
loop_
    _geom_angle_atom_site_label_1
    _geom_angle_atom_site_label_2
    _geom_angle_atom_site_label_3
    _geom_angle_site_symmetry_1
    _geom_angle_site_symmetry_3
    _geom_angle
    _geom_angle_publ_flag
    C6 C1 N1 . . 126.3(2) ?
    C6 C1 C2 . . 120.17(19) ?
    N1 C1 C2 . . 113.47(17) ?
    N2 C2 C3 . . 126.4(2) ?
    N2 C2 C1 . . 116.00(19) ?
    C3 C2 C1 . . 117.54(18) ?
    C4 C3 C2 . . 122.1(2) ?
    C4 C3 H3 . . 118.9 ?
    C2 C3 H3 . . 118.9 ?
    N3 C4 C3 . . 125.5(2) ?
    N3 C4 C5 . . 114.23(18) ?
    C3 C4 C5 . . 120.15(19) ?
    N4 C5 C6 . . 128.0(2) ?
    N4 C5 C4 . . 114.12(19) ?
    C6 C5 C4 . . 117.92(18) ?
    C1 C6 C5 . . 121.9(2) ?
    C1 C6 H6 . . 119.0 ?
    C5 C6 H6 . . 119.0 ?
    C12 C7 C8 . . 119.1(2) ?
    C12 C7 N1 . . 118.3(2) ?
    C8 C7 N1 . . 122.5(2) ?
    C9 C8 C7 . . 119.9(2) ?
    C9 C8 H8 . . 120.0 ?
    C7 C8 H8 . . 120.0 ?
    C8 C9 C10 . . 121.1(2) ?
    C8 C9 H9 . . 119.4 ?
    C10 C9 H9 . . 119.4 ?
    C11 C10 C9 . . 119.2(2) ?
    C11 C10 H10 . . 120.4 ?
    C9 C10 H10 . . 120.4 ?
    C10 C11 C12 . . 120.2(2) ?
    C10 C11 H11 . . 119.9 ?
    C12 C11 H11 . . 119.9 ?
    C11 C12 C7 . . 120.3(2) ?
    C11 C12 H12 . . 119.8 ?
    C7 C12 H12 . . 119.8 ?
    C14 C13 C18 . . 118.3(2) ?
    C14 C13 N2 . . 122.83(19) ?
    C18 C13 N2 . . 118.66(19) ?
    C15 C14 C13 . . 120.5(2) ?
    C15 C14 H14 . . 119.7 ?
    C13 C14 H14 . . 119.7 ?
    C16 C15 C14 . . 121.0(2) ?
    C16 C15 H15 . . 119.5 ?
    C14 C15 H15 . . 119.5 ?
    C15 C16 C17 . . 119.0(2) ?
    C15 C16 H16 . . 120.5 ?
    C17 C16 H16 . . 120.5 ?
    C18 C17 C16 . . 120.7(2) ?
    C18 C17 H17 . . 119.6 ?
    C16 C17 H17 . . 119.6 ?
    C17 C18 C13 . . 120.3(2) ?
    C17 C18 H18 . . 119.8 ?
    C13 C18 H18 . . 119.8 ?
    C24 C19 C20 . . 118.5(2) ?
    C24 C19 N3 . . 119.7(2) ?
    C20 C19 N3 . . 121.8(2) ?
    C21 C20 C19 . . 120.1(2) ?
    C21 C20 H20 . . 119.9 ?
    C19 C20 H20 . . 119.9 ?
    C20 C21 C22 . . 121.1(2) ?
    C20 C21 H21 . . 119.4 ?
    C22 C21 H21 . . 119.4 ?
    C21 C22 C23 . . 119.5(2) ?
    C21 C22 H22 . . 120.2 ?
    C23 C22 H22 . . 120.2 ?
    C22 C23 C24 . . 120.5(2) ?
    C22 C23 H23 . . 119.7 ?
    C24 C23 H23 . . 119.7 ?
    C23 C24 C19 . . 120.1(2) ?
    C23 C24 H24 . . 119.9 ?
    C19 C24 H24 . . 119.9 ?
    C26 C25 C30 . . 118.5(2) ?
    C26 C25 N4 . . 124.02(19) ?
    C30 C25 N4 . . 117.3(2) ?
    C27 C26 C25 . . 120.4(2) ?
    C27 C26 H26 . . 119.8 ?
    C25 C26 H26 . . 119.8 ?
    C26 C27 C28 . . 120.9(2) ?
    C26 C27 H27 . . 119.5 ?
    C28 C27 H27 . . 119.5 ?
    C27 C28 C29 . . 119.0(2) ?
    C27 C28 H28 . . 120.5 ?
    C29 C28 H28 . . 120.5 ?
    C30 C29 C28 . . 120.6(2) ?
    C30 C29 H29 . . 119.7 ?
    C28 C29 H29 . . 119.7 ?
    C29 C30 C25 . . 120.4(2) ?
    C29 C30 H30 . . 119.8 ?
    C25 C30 H30 . . 119.8 ?
    C1 N1 C7 . . 128.76(19) ?
    C1 N1 H1 . . 111.5(17) ?
    C7 N1 H1 . . 119.7(17) ?
    C2 N2 C13 . . 121.28(19) ?
    C4 N3 C19 . . 127.73(19) ?
    C4 N3 H2 . . 110.8(18) ?
    C19 N3 H2 . . 120.5(18) ?
    C5 N4 C25 . . 123.01(19) ?
loop_
    _geom_torsion_atom_site_label_1
    _geom_torsion_atom_site_label_2
    _geom_torsion_atom_site_label_3
    _geom_torsion_atom_site_label_4
    _geom_torsion_site_symmetry_1
    _geom_torsion_site_symmetry_2
    _geom_torsion_site_symmetry_3
    _geom_torsion_site_symmetry_4
    _geom_torsion
    _geom_torsion_publ_flag
    C6 C1 C2 N2 . . . . 178.4(2) ?
    N1 C1 C2 N2 . . . . -0.2(3) ?
    C6 C1 C2 C3 . . . . -3.3(3) ?
    N1 C1 C2 C3 . . . . 178.05(19) ?
    N2 C2 C3 C4 . . . . -178.1(2) ?
    C1 C2 C3 C4 . . . . 3.8(3) ?
    C2 C3 C4 N3 . . . . 175.7(2) ?
    C2 C3 C4 C5 . . . . -0.9(3) ?
    N3 C4 C5 N4 . . . . 1.4(3) ?
    C3 C4 C5 N4 . . . . 178.4(2) ?
    N3 C4 C5 C6 . . . . -179.6(2) ?
    C3 C4 C5 C6 . . . . -2.6(3) ?
    N1 C1 C6 C5 . . . . 178.3(2) ?
    C2 C1 C6 C5 . . . . -0.1(3) ?
    N4 C5 C6 C1 . . . . -178.1(2) ?
    C4 C5 C6 C1 . . . . 3.1(3) ?
    C12 C7 C8 C9 . . . . 1.2(3) ?
    N1 C7 C8 C9 . . . . 178.3(2) ?
    C7 C8 C9 C10 . . . . 0.6(3) ?
    C8 C9 C10 C11 . . . . -1.0(4) ?
    C9 C10 C11 C12 . . . . -0.4(3) ?
    C10 C11 C12 C7 . . . . 2.2(3) ?
    C8 C7 C12 C11 . . . . -2.6(3) ?
    N1 C7 C12 C11 . . . . -179.8(2) ?
    C18 C13 C14 C15 . . . . 2.9(3) ?
    N2 C13 C14 C15 . . . . 178.2(2) ?
    C13 C14 C15 C16 . . . . -0.8(4) ?
    C14 C15 C16 C17 . . . . -1.2(4) ?
    C15 C16 C17 C18 . . . . 1.0(4) ?
    C16 C17 C18 C13 . . . . 1.1(3) ?
    C14 C13 C18 C17 . . . . -3.0(3) ?
    N2 C13 C18 C17 . . . . -178.5(2) ?
    C24 C19 C20 C21 . . . . 2.0(3) ?
    N3 C19 C20 C21 . . . . 179.9(2) ?
    C19 C20 C21 C22 . . . . -2.2(4) ?
    C20 C21 C22 C23 . . . . 0.3(4) ?
    C21 C22 C23 C24 . . . . 1.7(3) ?
    C22 C23 C24 C19 . . . . -1.8(3) ?
    C20 C19 C24 C23 . . . . -0.1(3) ?
    N3 C19 C24 C23 . . . . -178.0(2) ?
    C30 C25 C26 C27 . . . . 2.0(3) ?
    N4 C25 C26 C27 . . . . 176.7(2) ?
    C25 C26 C27 C28 . . . . 0.7(4) ?
    C26 C27 C28 C29 . . . . -2.0(4) ?
    C27 C28 C29 C30 . . . . 0.6(4) ?
    C28 C29 C30 C25 . . . . 2.1(4) ?
    C26 C25 C30 C29 . . . . -3.4(3) ?
    N4 C25 C30 C29 . . . . -178.5(2) ?
    C6 C1 N1 C7 . . . . 8.2(4) ?
    C2 C1 N1 C7 . . . . -173.3(2) ?
    C12 C7 N1 C1 . . . . -142.5(2) ?
    C8 C7 N1 C1 . . . . 40.4(3) ?
    C3 C2 N2 C13 . . . . 3.3(3) ?
    C1 C2 N2 C13 . . . . -178.59(18) ?
    C14 C13 N2 C2 . . . . 57.2(3) ?
    C18 C13 N2 C2 . . . . -127.5(2) ?
    C3 C4 N3 C19 . . . . 0.3(4) ?
    C5 C4 N3 C19 . . . . 177.2(2) ?
    C24 C19 N3 C4 . . . . -136.7(2) ?
    C20 C19 N3 C4 . . . . 45.4(3) ?
    C6 C5 N4 C25 . . . . 5.4(3) ?
    C4 C5 N4 C25 . . . . -175.67(18) ?
    C26 C25 N4 C5 . . . . 51.4(3) ?
    C30 C25 N4 C5 . . . . -133.8(2) ?
loop_
    _geom_hbond_atom_site_label_D
    _geom_hbond_atom_site_label_H
    _geom_hbond_atom_site_label_A
    _geom_hbond_site_symmetry_A
    _geom_hbond_distance_DH
    _geom_hbond_distance_HA
    _geom_hbond_distance_DA
    _geom_hbond_angle_DHA
    C8 H8 Cg4 2_666 0.95 2.8347 3.675(2) 148
    C14 H14 Cg2 2_656 0.95 2.8113 3.673(3) 151
_iucr_refine_instructions_details
;
TITL Maru11 in P-1
CELL 0.71073   8.8858  10.0540  13.2256  93.343 106.760  98.530
ZERR    2.00   0.0012   0.0013   0.0018   0.003   0.003   0.003
LATT 1
SFAC C  H  N
UNIT 60 48 8
L.S. 4
ACTA
BOND $H
FMAP 2
PLAN 1
CONF
mpla 6 C1 C2 C3 C4 C5 C6
mpla 6 C7 C8 C9 C10 C11 C12
mpla 6 C1 C2 C3 C4 C5 C6
mpla 6 C13 C14 C15 C16 C17 C18
mpla 6 C1 C2 C3 C4 C5 C6
mpla 6 C19 C20 C21 C22 C23 C24
mpla 6 C1 C2 C3 C4 C5 C6
mpla 6 C25 C26 C27 C28 C29 C30
mpla 6 C7 C8 C9 C10 C11 C12
mpla 6 C25 C26 C27 C28 C29 C30
mpla 6 C7 C8 C9 C10 C11 C12
mpla 6 C13 C14 C15 C16 C17 C18
mpla 6 C7 C8 C9 C10 C11 C12
mpla 6 C19 C20 C21 C22 C23 C24
mpla 6 C13 C14 C15 C16 C17 C18
mpla 6 C19 C20 C21 C22 C23 C24
mpla 6 C13 C14 C15 C16 C17 C18
mpla 6 C25 C26 C27 C28 C29 C30
mpla 6 C19 C20 C21 C22 C23 C24
mpla 6 C25 C26 C27 C28 C29 C30
WGHT  0.077500  0.054800
FVAR  0.536200
TEMP -100
MOLE 1
C1     1   0.621526  0.179018  0.489562 11.000000  0.025740  0.030490 =
           0.027600  0.001910  0.007610  0.006280
C2     1   0.598672  0.201249  0.596665 11.000000  0.026030  0.027210 =
           0.026830  0.003560  0.006360  0.002720
C3     1   0.478563  0.277950  0.605550 11.000000  0.033110  0.032410 =
           0.024780  0.003600  0.011140  0.010260
AFIX 43
H3     2   0.466493  0.298049  0.673570 11.000000 -1.200000
AFIX 0
C4     1   0.381452  0.322821  0.519850 11.000000  0.029870  0.030060 =
           0.029660  0.004610  0.010790  0.008970
C5     1   0.399263  0.294604  0.412255 11.000000  0.026660  0.027750 =
           0.026240  0.005260  0.006450  0.004290
C6     1   0.524795  0.224822  0.403910 11.000000  0.030190  0.036700 =
           0.023830  0.004200  0.008720  0.008110
AFIX 43
H6     2   0.541171  0.209986  0.336562 11.000000 -1.200000
AFIX 0
C7     1   0.805565  0.081127  0.405831 11.000000  0.022330  0.039770 =
           0.027720  0.003470  0.003730  0.007370
C8     1   0.831799  0.176372  0.337961 11.000000  0.032660  0.033830 =
           0.034030  0.005820  0.006010  0.008230
AFIX 43
H8     2   0.803709  0.263153  0.345561 11.000000 -1.200000
AFIX 0
C9     1   0.898238  0.144932  0.260068 11.000000  0.039340  0.041060 =
           0.033630  0.006960  0.010780  0.008820
AFIX 43
H9     2   0.916824  0.210864  0.214440 11.000000 -1.200000
AFIX 0
C10    1   0.938576  0.019224  0.246790 11.000000  0.038350  0.046000 =
           0.037520  0.002020  0.016280  0.011950
AFIX 43
H10    2   0.982979 -0.001918  0.191783 11.000000 -1.200000
AFIX 0
C11    1   0.913760 -0.075312  0.314173 11.000000  0.033590  0.032520 =
           0.044330  0.000550  0.010420  0.009990
AFIX 43
H11    2   0.940480 -0.162413  0.305375 11.000000 -1.200000
AFIX 0
C12    1   0.850066 -0.043906  0.394624 11.000000  0.025050  0.035200 =
           0.037730  0.006560  0.004170  0.006260
AFIX 43
H12    2   0.836780 -0.108420  0.442427 11.000000 -1.200000
AFIX 0
C13    1   0.681349  0.163162  0.777279 11.000000  0.032620  0.026870 =
           0.027330  0.006790  0.005930  0.012860
C14    1   0.542141  0.115284  0.801094 11.000000  0.028580  0.038400 =
           0.032630  0.007200  0.003890  0.007710
AFIX 43
H14    2   0.449095  0.074840  0.745647 11.000000 -1.200000
AFIX 0
C15    1   0.537880  0.125936  0.904260 11.000000  0.038670  0.047280 =
           0.039030  0.012670  0.015920  0.011680
AFIX 43
H15    2   0.441276  0.093786  0.919132 11.000000 -1.200000
AFIX 0
C16    1   0.671122  0.182347  0.986232 11.000000  0.050720  0.043750 =
           0.027160  0.004740  0.013620  0.012640
AFIX 43
H16    2   0.666638  0.190845  1.057177 11.000000 -1.200000
AFIX 0
C17    1   0.811525  0.226461  0.963947 11.000000  0.042400  0.038250 =
           0.028240  0.001000  0.003590  0.004740
AFIX 43
H17    2   0.904766  0.264243  1.020206 11.000000 -1.200000
AFIX 0
C18    1   0.818012  0.216330  0.861002 11.000000  0.033110  0.031730 =
           0.034260  0.005590  0.006670  0.004000
AFIX 43
H18    2   0.915934  0.245660  0.846919 11.000000 -1.200000
AFIX 0
C19    1   0.207713  0.424290  0.608504 11.000000  0.037530  0.029870 =
           0.033210  0.008210  0.012570  0.010620
C20    1   0.315550  0.483176  0.705642 11.000000  0.034360  0.039800 =
           0.040340  0.007750  0.007970  0.007500
AFIX 43
H20    2   0.426695  0.499998  0.713799 11.000000 -1.200000
AFIX 0
C21    1   0.261421  0.516670  0.789049 11.000000  0.046970  0.039170 =
           0.031280 -0.000190  0.005820  0.013490
AFIX 43
H21    2   0.336014  0.553783  0.855451 11.000000 -1.200000
AFIX 0
C22    1   0.101451  0.497593  0.778436 11.000000  0.055420  0.038950 =
           0.035040  0.005980  0.020140  0.013480
AFIX 43
H22    2   0.065518  0.521713  0.836918 11.000000 -1.200000
AFIX 0
C23    1  -0.006580  0.443341  0.682628 11.000000  0.039090  0.035400 =
           0.044470  0.010830  0.019630  0.011690
AFIX 43
H23    2  -0.117644  0.432213  0.674460 11.000000 -1.200000
AFIX 0
C24    1   0.044973  0.404851  0.598094 11.000000  0.035000  0.033720 =
           0.035620  0.006610  0.007140  0.008170
AFIX 43
H24    2  -0.030499  0.365071  0.532746 11.000000 -1.200000
AFIX 0
C25    1   0.286330  0.316281  0.228555 11.000000  0.022040  0.036020 =
           0.027110  0.003970  0.005820  0.008040
C26    1   0.274027  0.189586  0.176922 11.000000  0.033610  0.031820 =
           0.036700  0.005310  0.006920  0.009470
AFIX 43
H26    2   0.277777  0.112859  0.215657 11.000000 -1.200000
AFIX 0
C27    1   0.256411  0.174023  0.069945 11.000000  0.041920  0.042240 =
           0.039710 -0.006600  0.006090  0.011520
AFIX 43
H27    2   0.246886  0.086306  0.035372 11.000000 -1.200000
AFIX 0
C28    1   0.252369  0.283967  0.012070 11.000000  0.049330  0.060230 =
           0.026910  0.003980  0.009500  0.021080
AFIX 43
H28    2   0.243633  0.272870 -0.061342 11.000000 -1.200000
AFIX 0
C29    1   0.261217  0.410469  0.062491 11.000000  0.046720  0.044120 =
           0.031450  0.012000  0.009750  0.014810
AFIX 43
H29    2   0.257476  0.486718  0.023226 11.000000 -1.200000
AFIX 0
C30    1   0.275345  0.426960  0.168662 11.000000  0.032890  0.032580 =
           0.032610  0.004910  0.007350  0.009650
AFIX 43
H30    2   0.277705  0.513946  0.201856 11.000000 -1.200000
AFIX 0
H1     2   0.776802  0.074824  0.550680 11.000000  0.049480
H2     2   0.197464  0.394293  0.453263 11.000000  0.057050
N1     3   0.741437  0.108812  0.489298 11.000000  0.034580  0.044090 =
           0.025460  0.008910  0.008840  0.017680
N2     3   0.693559  0.151372  0.673173 11.000000  0.028530  0.033620 =
           0.026380  0.003770  0.005890  0.009050
N3     3   0.258919  0.388609  0.520799 11.000000  0.040650  0.047570 =
           0.026440  0.008470  0.011150  0.023330
N4     3   0.296581  0.340111  0.336583 11.000000  0.029930  0.033630 =
           0.027460  0.007410  0.007530  0.009120
HKLF 4
END
;
