# Supplementary material for: N 1,N 4-Diphenyl-3,6-bis­(phenyl­imino)­cyclo­hexa-1,4-diene-1,4-di­amine
Source: Acta Crystallogr Sect E Struct Rep Online. 2014 Feb 15;70(Pt 3):o303–4. doi: 10.1107/S1600536814002906 (PMC3998435; doi:10.1107/S1600536814002906)
Supplement: Supplementary file 2 [file e-70-0o303-Isup2.hkl]

# 
# h,k,l, Fc-squared, Fo-squared, sigma(Fo-squared) and status flag 
# 
data_I

_shelx_title ' ap in P-1' 
_shelx_refln_list_code          4 
_shelx_F_calc_maximum      174.89 
_exptl_crystal_F_000       464.00 
_reflns_d_resolution_high  0.7582 
 
loop_ 
 _symmetry_equiv_pos_as_xyz 
 'x, y, z' 
 '-x, -y, -z' 
 
_cell_length_a     8.8858 
_cell_length_b    10.0540 
_cell_length_c    13.2256 
_cell_angle_alpha  93.343 
_cell_angle_beta  106.760 
_cell_angle_gamma  98.530 
 
_shelx_F_squared_multiplier     1.000 
 
loop_ 
 _refln_index_h 
 _refln_index_k 
 _refln_index_l 
 _refln_F_squared_calc 
 _refln_F_squared_meas 
 _refln_F_squared_sigma 
 _refln_observed_status 
   1   0   0      361.30      440.54     13.40 o 
   2   0   0     6670.28     7095.64    187.75 o 
   3   0   0      171.69      186.54      9.08 o 
   4   0   0     1270.50     1259.76     38.96 o 
   5   0   0      411.21      347.39     15.65 o 
   6   0   0       91.68       90.56      8.88 o 
   7   0   0       73.47       63.83      8.70 o 
   8   0   0        3.02        6.74      4.97 o 
   9   0   0      161.48      163.42     10.24 o 
  10   0   0       25.80       26.64      5.50 o 
  11   0   0       36.37       37.68      7.84 o 
 -11   1   0        0.32       -4.37      4.38 o 
 -10   1   0       24.54       23.42      7.81 o 
  -9   1   0       35.53       41.20      9.08 o 
  -8   1   0        8.29       10.64      5.46 o 
  -7   1   0      620.75      602.01     25.39 o 
  -6   1   0        2.20        4.66      3.56 o 
  -5   1   0      582.24      587.29     22.38 o 
  -4   1   0        2.58        4.97      2.87 o 
  -3   1   0     4923.63     5285.30    141.88 o 
  -2   1   0      130.82      128.79      6.29 o 
  -1   1   0       27.76       24.32      2.21 o 
   0   1   0       14.28       17.10      0.66 o 
   1   1   0       61.71       51.93      1.55 o 
   2   1   0     1194.27     1288.19     21.37 o 
   3   1   0        0.07        1.19      1.54 o 
   4   1   0     1588.52     1784.15     37.01 o 
   5   1   0      455.37      429.87     18.55 o 
   6   1   0       92.55       80.07     10.60 o 
   7   1   0      140.53      135.06      8.19 o 
   8   1   0      273.26      220.67     10.63 o 
   9   1   0       16.39       18.07      4.69 o 
  10   1   0        1.16       12.14      4.35 o 
 -11   2   0       53.23       67.11     12.33 o 
 -10   2   0        0.47       -0.14      5.32 o 
  -9   2   0       99.71       74.19     10.81 o 
  -8   2   0       14.62       15.61      5.91 o 
  -7   2   0       54.83       47.28      7.74 o 
  -6   2   0        0.02        7.39      3.87 o 
  -5   2   0      339.22      377.82     16.41 o 
  -4   2   0       17.25       12.85      3.59 o 
  -3   2   0      518.97      564.05     18.96 o 
  -2   2   0     2637.46     2529.85     68.84 o 
  -1   2   0     2376.91     2439.84     65.80 o 
   0   2   0      918.93     1036.02     16.14 o 
   1   2   0    30587.08    33544.96    574.05 o 
   2   2   0      810.94      836.44     18.41 o 
   3   2   0       13.07        9.79      2.33 o 
   4   2   0       47.74       51.88      3.20 o 
   5   2   0       20.03       20.12      3.60 o 
   6   2   0       88.70       84.32      4.47 o 
   7   2   0       56.92       42.30      5.44 o 
   8   2   0        0.28        1.47      3.17 o 
   9   2   0       15.83       19.11      4.75 o 
  10   2   0       88.31       65.48      7.81 o 
 -11   3   0       23.40       29.43      9.53 o 
 -10   3   0        4.81        1.17      5.56 o 
  -9   3   0       99.97      109.31     12.36 o 
  -8   3   0       45.42       46.66      8.60 o 
  -7   3   0        0.52        9.88      4.90 o 
  -6   3   0        0.12       -1.93      3.07 o 
  -5   3   0       13.21        8.08      3.59 o 
  -3   3   0       14.76       10.33      3.07 o 
  -2   3   0     2223.30     2513.68     69.22 o 
  -1   3   0     1373.98     1385.45     39.10 o 
   0   3   0     4999.47     5211.15     96.07 o 
   1   3   0      165.52      151.39      3.80 o 
   2   3   0        0.04       -0.73      1.12 o 
   3   3   0        0.20        2.78      2.59 o 
   4   3   0        0.31        0.49      1.85 o 
   5   3   0      146.30      147.07      9.15 o 
   6   3   0       96.53       98.86      5.48 o 
   7   3   0        8.44        5.56      3.42 o 
   9   3   0        8.38        9.67      6.53 o 
  10   3   0        0.14       -1.35      6.22 o 
 -11   4   0        2.82       -2.45      6.63 o 
 -10   4   0        0.42        4.94      5.66 o 
  -9   4   0       38.00       65.11     10.53 o 
  -8   4   0       15.12       16.54      6.25 o 
  -7   4   0        3.55        5.98      4.32 o 
  -6   4   0        1.18       -1.62      3.56 o 
  -5   4   0      244.42      255.86     13.06 o 
  -4   4   0      196.03      220.25     11.05 o 
  -3   4   0      455.27      477.60     17.48 o 
  -1   4   0     1672.97     1736.37     33.88 o 
   0   4   0      185.82      200.60      4.83 o 
   1   4   0      459.72      467.78      9.12 o 
   2   4   0     1221.71     1419.31     23.99 o 
   3   4   0     1483.35     1520.15     33.43 o 
   4   4   0       40.81       36.09      8.29 o 
   5   4   0      534.44      473.93     14.52 o 
   6   4   0       47.75       57.94      9.90 o 
   7   4   0       30.08       26.80      7.60 o 
   8   4   0        4.87        7.01      5.84 o 
   9   4   0        0.85        9.53      6.94 o 
 -10   5   0        0.36       -4.84      6.04 o 
  -9   5   0       34.86       44.55      9.22 o 
  -8   5   0       51.46       50.43      8.77 o 
  -7   5   0        4.70        6.46      4.66 o 
  -6   5   0        8.26        2.80      4.21 o 
  -5   5   0       28.50       23.14      5.11 o 
  -4   5   0       27.92       24.63      4.52 o 
  -3   5   0      261.42      294.79     12.92 o 
  -2   5   0      173.02      157.13      9.43 o 
  -1   5   0      742.89     1002.76     30.95 o 
   0   5   0       25.49       33.56      2.44 o 
   1   5   0       20.57       19.18      2.51 o 
   2   5   0       22.28       24.33      1.99 o 
   3   5   0       16.32       16.30      3.25 o 
   4   5   0        4.22        3.75      5.28 o 
   5   5   0      173.31      183.02     10.28 o 
   6   5   0      123.94      123.84      7.84 o 
   7   5   0        6.79        6.84      5.98 o 
   8   5   0        3.85        7.60      6.56 o 
   9   5   0       21.14       16.99      8.32 o 
 -10   6   0       35.19       65.69     12.05 o 
  -9   6   0       16.63       20.69      7.49 o 
  -8   6   0        5.47        8.19      5.53 o 
  -7   6   0       20.68       24.66      6.49 o 
  -6   6   0      117.64      118.67     10.50 o 
  -5   6   0       28.87       37.44      6.32 o 
  -4   6   0       74.13       66.45      6.87 o 
  -3   6   0      345.34      324.83     10.00 o 
  -2   6   0        4.37        2.16      1.87 o 
  -1   6   0      202.21      186.17      5.45 o 
   0   6   0      137.75      130.44      6.48 o 
   1   6   0       71.44       77.05      3.04 o 
   2   6   0      298.28      307.23     10.90 o 
   3   6   0      804.19      788.45     57.78 o 
   4   6   0      457.10      437.13     14.49 o 
   5   6   0      255.69      251.44     10.76 o 
   6   6   0      103.66      101.50      7.75 o 
   7   6   0       34.46       52.33     10.95 o 
   8   6   0        1.33       -2.04      5.98 o 
 -10   7   0       34.07       31.57      9.33 o 
  -9   7   0        6.48       14.13      6.77 o 
  -8   7   0       21.02       25.56      6.87 o 
  -7   7   0        1.41       -2.62      4.08 o 
  -6   7   0      141.91      127.90     10.47 o 
  -5   7   0        0.33       -1.35      3.70 o 
  -4   7   0        5.90        3.90      2.80 o 
  -3   7   0       22.89       24.71      3.53 o 
  -2   7   0        8.74        6.63      2.09 o 
  -1   7   0        0.88       -0.95      1.59 o 
   0   7   0       14.39       30.16     10.17 o 
   1   7   0       25.08       23.16      4.06 o 
   2   7   0       39.80       42.32      5.06 o 
   3   7   0      128.03      122.67      7.75 o 
   4   7   0      152.22      169.59      9.00 o 
   5   7   0       21.36       22.15      4.89 o 
   6   7   0       26.19       22.61      5.01 o 
   7   7   0        2.54        1.31      5.94 o 
   8   7   0        3.53       -2.18      6.80 o 
  -9   8   0      300.76      410.87     23.80 o 
  -8   8   0        1.16        1.49      5.53 o 
  -7   8   0       48.82       58.51      9.05 o 
  -6   8   0        4.31        8.96      7.08 o 
  -5   8   0       24.22       28.08      3.57 o 
  -4   8   0      208.39      177.28      6.79 o 
  -3   8   0      317.57      296.33      8.61 o 
  -2   8   0      269.40      250.43      7.47 o 
  -1   8   0      112.65      107.40      6.94 o 
   0   8   0      190.71      187.94      8.94 o 
   1   8   0       46.20       46.22      5.21 o 
   2   8   0       13.75       18.86      4.28 o 
   3   8   0        6.08        2.89      3.45 o 
   4   8   0      378.68      396.72     18.20 o 
   5   8   0      228.36      220.24     14.40 o 
   6   8   0       17.57       25.64      8.65 o 
   7   8   0        3.43        3.59      6.80 o 
  -9   9   0        0.84        6.98      5.80 o 
  -8   9   0        9.08        5.90      4.09 o 
  -7   9   0       38.54       45.00      5.93 o 
  -6   9   0       58.61       58.05      4.97 o 
  -5   9   0       58.38       53.63      4.62 o 
  -4   9   0       12.66       11.28      2.92 o 
  -3   9   0        2.20        7.59      3.53 o 
  -2   9   0       33.55       31.21      4.78 o 
  -1   9   0      145.33      137.88      8.46 o 
   0   9   0       23.84       23.76      4.68 o 
   1   9   0       42.66       46.17      5.87 o 
   2   9   0       29.30       44.17     10.60 o 
   3   9   0       21.87       24.84      5.35 o 
   4   9   0      111.04      119.34      9.03 o 
   5   9   0      191.64      190.41     10.90 o 
   6   9   0        2.83       11.16      7.46 o 
  -8  10   0      103.10      120.04     11.79 o 
  -7  10   0        4.97       10.55      4.25 o 
  -6  10   0       30.33       30.46      4.44 o 
  -5  10   0       53.99       49.99      6.11 o 
  -4  10   0       47.01       35.41      5.53 o 
  -3  10   0       47.26       50.97      6.15 o 
  -2  10   0       51.67       46.07      5.81 o 
  -1  10   0        0.03        1.26      3.39 o 
   0  10   0      101.45       90.74      7.62 o 
   1  10   0       61.83       65.27      7.03 o 
   2  10   0        6.44        6.32      4.18 o 
   3  10   0       17.82       17.55      5.00 o 
   4  10   0        1.89        4.55      4.51 o 
   5  10   0       82.11       81.08      8.77 o 
  -6  11   0        0.46       -1.73      6.01 o 
  -5  11   0       11.72        9.99      4.45 o 
  -4  11   0       17.76       23.19      5.19 o 
  -3  11   0        7.39       12.40      6.10 o 
  -2  11   0        1.29        1.56      4.25 o 
  -1  11   0        9.21        7.74      4.29 o 
   0  11   0       16.82       21.76      8.32 o 
   1  11   0        0.08        6.53      6.53 o 
   2  11   0        4.26        2.80      5.98 o 
   3  11   0        7.15        2.73      6.67 o 
   4  11   0        3.46       12.54      7.36 o 
  -6  12   0       24.95       30.91      9.64 o 
  -5  12   0       12.44       14.58      8.12 o 
  -4  12   0        9.09       10.43      7.43 o 
  -3  12   0        0.15       -5.18      5.18 o 
  -2  12   0       28.04       20.79      8.67 o 
  -1  12   0       16.47       18.03      7.98 o 
   0  12   0       21.85       34.50      9.12 o 
   1  12   0        7.84       20.59      7.91 o 
   2  12   0       64.46       47.32     11.19 o 
  -3  13   0        0.79        2.69      7.29 o 
  -2  13   0        1.30       -4.04      6.32 o 
  -1  13   0        6.92       -3.83      6.42 o 
   0  13   0        7.73        7.22      6.18 o 
   0 -13   1        8.83        8.29      7.81 o 
   1 -13   1       12.08       11.57      8.08 o 
   2 -13   1        0.50        1.83      6.94 o 
   3 -13   1       15.66        8.25      8.39 o 
  -3 -12   1        1.04        2.31      5.77 o 
  -2 -12   1       36.84       35.09     10.02 o 
  -1 -12   1       24.37       14.20      7.81 o 
   0 -12   1        2.56       -1.69      5.70 o 
   1 -12   1       34.25       33.61      9.43 o 
   2 -12   1        0.51       -3.66      5.80 o 
   3 -12   1       89.07       82.20     12.61 o 
   4 -12   1       36.79       33.81      9.43 o 
   5 -12   1        5.80       10.71      7.11 o 
  -4 -11   1        0.98       -3.35      5.22 o 
  -3 -11   1       70.34       68.21     12.02 o 
  -2 -11   1        0.77        1.93      5.80 o 
  -1 -11   1       13.88       16.37      7.39 o 
   0 -11   1        0.08        3.63      6.18 o 
   1 -11   1        3.49       10.74      7.01 o 
   2 -11   1        1.34       -0.45      5.15 o 
   3 -11   1       35.82       30.60      8.60 o 
   4 -11   1        1.98       -5.01      5.01 o 
   5 -11   1       15.56       19.31      7.15 o 
   6 -11   1        0.61        1.14      6.29 o 
  -5 -10   1      212.30      201.05     17.89 o 
  -4 -10   1       80.71      112.77     13.92 o 
  -3 -10   1       52.70       56.53      7.07 o 
  -2 -10   1        1.49        7.75      3.83 o 
  -1 -10   1       27.06       23.12      4.81 o 
   0 -10   1        0.04        4.11      3.78 o 
   1 -10   1        6.10        5.98      3.79 o 
   2 -10   1       25.45       22.28      4.59 o 
   3 -10   1       25.15       27.24      5.75 o 
   4 -10   1      279.70      263.97     11.45 o 
   5 -10   1      175.96      171.96      7.60 o 
   6 -10   1       29.57       36.87      4.58 o 
   7 -10   1       35.33       48.81     11.19 o 
   8 -10   1       33.86       47.35      9.60 o 
  -6  -9   1       23.64       36.89     10.69 o 
  -5  -9   1       38.98       39.75      8.89 o 
  -4  -9   1      102.82       85.51      8.31 o 
  -3  -9   1       82.09       95.16      7.75 o 
  -2  -9   1      222.02      205.33     10.07 o 
  -1  -9   1      365.75      342.36     12.97 o 
   0  -9   1        0.81       -0.10      4.84 o 
   1  -9   1       16.88       21.70      4.25 o 
   2  -9   1       53.60       47.22      5.32 o 
   3  -9   1       56.27       62.89      4.49 o 
   4  -9   1        6.64        3.89      2.97 o 
   5  -9   1        0.54        1.76      3.13 o 
   6  -9   1       73.82       78.34      5.57 o 
   7  -9   1       51.08       52.27      6.44 o 
   8  -9   1       66.62       64.37     14.20 o 
   9  -9   1       10.14        6.45      8.70 o 
  -7  -8   1        3.89       20.62      7.67 o 
  -6  -8   1        0.07       13.90      4.47 o 
  -5  -8   1      162.81      146.30     16.06 o 
  -4  -8   1      684.11      686.82     20.72 o 
  -3  -8   1        8.32        6.11      3.66 o 
  -2  -8   1      272.91      257.41     11.90 o 
  -1  -8   1       53.94       46.34      5.23 o 
   0  -8   1       21.85       21.32      3.98 o 
   1  -8   1      319.91      317.29     13.05 o 
   2  -8   1      115.30       96.46      6.14 o 
   3  -8   1      536.09      477.32     11.61 o 
   4  -8   1        6.56        7.12      2.71 o 
   5  -8   1      421.22      391.97     10.84 o 
   6  -8   1       91.96       85.61      6.57 o 
   7  -8   1      199.58      197.28     10.18 o 
   8  -8   1       65.28       71.66      7.53 o 
   9  -8   1       17.52       26.97      5.81 o 
  -8  -7   1        0.19       -6.11      6.25 o 
  -7  -7   1        4.26        2.14      6.22 o 
  -6  -7   1      221.60      205.80     10.62 o 
  -5  -7   1       88.33       93.63      8.00 o 
  -4  -7   1      223.92      228.22     12.90 o 
  -3  -7   1       21.24       32.75      4.74 o 
  -2  -7   1      140.41      145.66      7.82 o 
  -1  -7   1       11.44        8.62      1.93 o 
   0  -7   1      148.83      134.54      5.20 o 
   1  -7   1      197.51      189.88      5.95 o 
   2  -7   1       55.87       52.26      3.52 o 
   3  -7   1        1.02        2.02      2.93 o 
   4  -7   1        0.07       -0.31      1.83 o 
   5  -7   1       30.94       29.45      3.41 o 
   6  -7   1        3.55        5.21      2.82 o 
   7  -7   1       23.15       26.46      6.87 o 
   8  -7   1        6.64        8.77      6.39 o 
   9  -7   1       25.10       32.05      8.57 o 
  10  -7   1       53.15       47.56     10.88 o 
  -9  -6   1        7.25       15.61      8.19 o 
  -8  -6   1        0.88        0.35      5.63 o 
  -7  -6   1        3.84        2.28      5.25 o 
  -6  -6   1        7.72        9.65      3.82 o 
  -5  -6   1       72.32       52.90      5.71 o 
  -4  -6   1      883.61      830.70     22.03 o 
  -3  -6   1      656.64      650.15     13.49 o 
  -2  -6   1      198.01      201.35      5.80 o 
  -1  -6   1      228.97      219.96      8.27 o 
   0  -6   1      103.17       91.45      3.77 o 
   1  -6   1      293.96      269.97      9.94 o 
   2  -6   1       57.43       58.55      3.39 o 
   3  -6   1      708.06      715.38     14.54 o 
   4  -6   1      105.83      108.73      4.89 o 
   5  -6   1      109.03      114.21      6.32 o 
   6  -6   1      100.30       94.22      6.03 o 
   7  -6   1       98.87      108.83     11.09 o 
   8  -6   1       59.29       64.69      9.74 o 
   9  -6   1      157.85      175.59     16.03 o 
  10  -6   1       39.21       44.31     10.36 o 
  -9  -5   1       12.40       29.53      8.70 o 
  -8  -5   1        3.65        7.56      6.87 o 
  -7  -5   1       46.29       50.22      9.05 o 
  -6  -5   1        1.06       -0.15      2.94 o 
  -5  -5   1       98.53      107.37      9.79 o 
  -4  -5   1       18.55       22.06      8.46 o 
  -3  -5   1        5.61        2.25      1.66 o 
  -2  -5   1        4.95        4.71      1.45 o 
  -1  -5   1        0.04       13.45      6.74 o 
   0  -5   1       19.29       14.26      1.82 o 
   1  -5   1     1734.78     1762.58     29.39 o 
   2  -5   1     1027.74     1085.85     19.50 o 
   3  -5   1      303.90      303.55      8.31 o 
   4  -5   1        0.42        1.83      2.83 o 
   5  -5   1       18.84       17.17      4.46 o 
   6  -5   1        0.75        4.39      4.04 o 
   7  -5   1       21.97       21.86      6.01 o 
   8  -5   1       35.76       35.19      8.01 o 
   9  -5   1       12.05        8.88      6.32 o 
  10  -5   1        0.14        0.28      5.60 o 
 -10  -4   1        7.11        4.25      7.25 o 
  -9  -4   1        1.72        3.25      6.08 o 
  -8  -4   1        0.01        6.84      5.84 o 
  -7  -4   1      257.48      201.67     14.33 o 
  -6  -4   1      129.17      130.36      7.48 o 
  -5  -4   1        9.93       10.78      3.33 o 
  -4  -4   1       60.34       78.13      7.46 o 
  -3  -4   1     2164.53     2234.24     36.85 o 
  -2  -4   1     1337.57     1432.78     34.89 o 
  -1  -4   1      169.27      171.79      4.59 o 
   0  -4   1      922.48      888.24     15.52 o 
   1  -4   1     2210.04     2194.95     35.35 o 
   2  -4   1     1456.14     1500.00     25.29 o 
   3  -4   1       38.38       38.44      4.56 o 
   4  -4   1      441.73      436.88     17.10 o 
   5  -4   1      618.40      678.37     24.94 o 
   6  -4   1       75.70       72.32      8.29 o 
   7  -4   1      353.09      351.74     18.69 o 
   8  -4   1      389.46      383.21     20.96 o 
   9  -4   1       10.03       14.44      6.42 o 
  10  -4   1      170.77      184.57     17.23 o 
  -9  -3   1        0.73       -0.31      3.42 o 
  -8  -3   1        0.49        8.22      3.82 o 
  -7  -3   1       70.83       63.84      6.40 o 
  -6  -3   1       70.53       73.83      9.76 o 
  -5  -3   1       36.52       32.89      3.27 o 
  -4  -3   1        1.79        0.04      1.67 o 
  -3  -3   1       58.32       55.96      2.95 o 
  -2  -3   1        0.66        0.61      1.21 o 
  -1  -3   1       12.77       14.20      1.44 o 
   0  -3   1     2799.99     3615.39    211.98 o 
   1  -3   1       28.73       40.68      2.19 o 
   2  -3   1      628.37      600.83     18.96 o 
   3  -3   1      153.81      142.68      7.81 o 
   4  -3   1      118.08      110.59      7.63 o 
   5  -3   1       27.57       29.19      5.18 o 
   6  -3   1       12.91        5.60      4.18 o 
   7  -3   1       16.82       22.69      6.25 o 
   8  -3   1        5.64       14.54      6.11 o 
   9  -3   1       23.59       22.45      7.15 o 
  10  -3   1        2.96       -1.73      5.25 o 
 -10  -2   1       14.91       13.70      4.38 o 
  -9  -2   1       21.93       22.38      5.02 o 
  -8  -2   1        3.01        9.44      3.55 o 
  -7  -2   1        0.03       -1.53      2.66 o 
  -6  -2   1      189.88      191.00      8.65 o 
  -5  -2   1       27.27       22.43      2.71 o 
  -4  -2   1      627.83      753.98     51.98 o 
  -3  -2   1       15.78       22.93      2.64 o 
  -2  -2   1     3992.30     4221.92     56.51 o 
  -1  -2   1    11593.48    11981.75    296.84 o 
   0  -2   1     1203.74     1237.01     19.83 o 
   1  -2   1     9019.54     8776.11    133.52 o 
   2  -2   1     1726.89     1749.69     48.70 o 
   3  -2   1      449.22      469.69     16.61 o 
   4  -2   1       61.67       58.51      5.77 o 
   5  -2   1      563.26      623.53     23.59 o 
   6  -2   1       28.37       17.30      5.42 o 
   7  -2   1      333.02      318.17     17.23 o 
   8  -2   1      547.49      524.74     25.11 o 
   9  -2   1      132.66      123.48     13.37 o 
  10  -2   1        1.48       -4.70      4.70 o 
  11  -2   1        5.37       -1.31      6.39 o 
 -11  -1   1       14.61       14.71      4.64 o 
 -10  -1   1       35.39       33.90      5.98 o 
  -9  -1   1       25.70       22.80      4.86 o 
  -8  -1   1       38.52       30.41      5.24 o 
  -7  -1   1      330.51      313.30     17.23 o 
  -6  -1   1       35.61       39.30      6.67 o 
  -5  -1   1      165.82      159.08     10.09 o 
  -4  -1   1       41.92       45.20      4.21 o 
  -3  -1   1      831.48      865.23     15.33 o 
  -2  -1   1     1198.05     1206.32     20.55 o 
  -1  -1   1        0.87       -0.73      0.73 o 
   0  -1   1       10.12       -1.50      2.23 o 
   1  -1   1       32.58       29.81      1.65 o 
   2  -1   1      296.80      279.18     10.53 o 
   3  -1   1        0.00       -0.59      2.00 o 
   4  -1   1      296.46      282.80     12.92 o 
   5  -1   1       19.76       17.51      4.25 o 
   6  -1   1       36.00       27.15      5.91 o 
   7  -1   1      124.88      112.53     10.95 o 
   8  -1   1      124.09      112.11     11.85 o 
   9  -1   1        0.15        0.23      5.46 o 
  10  -1   1       17.50        9.51      4.93 o 
 -11   0   1       53.36       69.48      8.05 o 
 -10   0   1       40.27       31.26      7.60 o 
  -9   0   1       27.05       22.76      7.15 o 
  -8   0   1       62.03       57.09      8.74 o 
  -7   0   1       22.14       27.56      6.15 o 
  -6   0   1      283.12      260.46     14.02 o 
  -5   0   1      162.80      183.19     10.74 o 
  -4   0   1      516.22      469.48     17.75 o 
  -3   0   1     2325.78     2441.12     67.80 o 
  -2   0   1    11435.75    13272.79    242.13 o 
  -1   0   1      634.80      696.67     18.12 o 
   0   0   1     3444.17     3205.55     48.99 o 
   1   0   1       23.76       33.25      2.57 o 
   2   0   1     1982.76     2082.64     58.02 o 
   3   0   1     1804.46     1873.03     54.05 o 
   4   0   1       67.36       71.08      6.56 o 
   5   0   1      292.93      283.32     14.23 o 
   6   0   1      132.98      129.49     10.22 o 
   7   0   1        1.69        3.74      3.22 o 
   8   0   1      232.65      206.09     10.44 o 
   9   0   1       86.90       80.75      7.77 o 
  10   0   1       24.71       19.89      5.21 o 
 -11   1   1       26.85       22.68      5.59 o 
 -10   1   1        5.72       13.44      6.60 o 
  -9   1   1      232.16      198.98     15.16 o 
  -8   1   1       84.51       61.79      8.91 o 
  -7   1   1      274.85      220.36     14.02 o 
  -6   1   1       39.46       38.92      6.42 o 
  -5   1   1      607.98      692.67     24.87 o 
  -4   1   1        9.70       10.78      3.07 o 
  -3   1   1      858.41      876.55     26.91 o 
  -2   1   1      381.54      354.16     12.16 o 
  -1   1   1       51.64       43.57      1.94 o 
   0   1   1        3.74        2.00      0.41 o 
   1   1   1      760.76      848.20     24.94 o 
   2   1   1     6721.39     7214.47    111.29 o 
   3   1   1     1239.83     1197.54     20.74 o 
   4   1   1        0.26       -0.24      3.48 o 
   5   1   1        2.05        5.37      2.61 o 
   6   1   1      315.26      285.53     10.98 o 
   7   1   1        3.33        4.17      3.20 o 
   8   1   1       36.79       27.03      4.87 o 
   9   1   1       17.30       17.18      4.51 o 
  10   1   1        7.94       -0.05      3.47 o 
 -11   2   1        3.78       14.23      7.70 o 
 -10   2   1        1.35       -4.70      4.70 o 
  -9   2   1        8.52       10.22      5.63 o 
  -8   2   1        0.38       -3.28      3.87 o 
  -7   2   1        0.36       -0.38      3.70 o 
  -6   2   1       38.48       31.36      5.94 o 
  -5   2   1      171.00      158.60      9.74 o 
  -4   2   1     1020.04     1081.54     33.78 o 
  -3   2   1      208.53      187.27      8.98 o 
  -2   2   1       34.54       37.51      4.01 o 
  -1   2   1    11819.89    13556.60    359.79 o 
   0   2   1      194.69      244.46      9.26 o 
   1   2   1     4261.75     4602.34    123.48 o 
   2   2   1     1340.81     1455.56     30.27 o 
   3   2   1      643.64      696.68     22.48 o 
   4   2   1       88.03       85.93      4.04 o 
   5   2   1      374.00      345.49      8.96 o 
   6   2   1      181.15      215.34     10.28 o 
   7   2   1      168.72      157.34      8.95 o 
   8   2   1        0.01        5.23      3.44 o 
   9   2   1      122.44      118.64      9.43 o 
  10   2   1       36.74       36.51     10.15 o 
 -11   3   1        4.68        0.10      6.46 o 
 -10   3   1        1.41        3.90      5.63 o 
  -9   3   1        5.90        9.71      5.73 o 
  -8   3   1        4.41        6.08      5.08 o 
  -7   3   1       44.29       40.72      7.29 o 
  -6   3   1        0.30        1.21      3.56 o 
  -5   3   1       72.06       68.32      6.87 o 
  -4   3   1        0.14        6.01      2.83 o 
  -3   3   1       89.56       76.81      5.84 o 
  -2   3   1     1730.12     1775.77     50.43 o 
  -1   3   1      377.35      363.48     13.12 o 
   0   3   1       84.81       97.40      6.25 o 
   1   3   1        8.02        5.94      2.80 o 
   2   3   1      289.78      306.85      9.31 o 
   3   3   1      171.01      169.33      6.73 o 
   4   3   1        6.08        8.51      2.40 o 
   5   3   1       91.24       76.92      5.37 o 
   6   3   1        4.94       -0.52      4.56 o 
   7   3   1       38.08       30.26      7.67 o 
   8   3   1        1.50        4.56      5.70 o 
   9   3   1       75.15       60.41     11.57 o 
  10   3   1        2.29        1.97      6.91 o 
 -11   4   1        7.47       -5.73      5.73 o 
 -10   4   1        0.25       -0.73      5.22 o 
  -9   4   1      150.91      150.35     14.40 o 
  -8   4   1        9.93       18.24      6.22 o 
  -7   4   1        0.04        3.28      4.28 o 
  -6   4   1       67.60       80.72      8.46 o 
  -5   4   1      159.49      141.44      9.43 o 
  -4   4   1       55.56       39.13      5.11 o 
  -3   4   1     1283.11     1429.03     42.93 o 
  -2   4   1      181.28      163.61      8.39 o 
  -1   4   1       13.04       12.43      3.18 o 
   0   4   1      141.23      151.94      8.15 o 
   1   4   1     2317.77     2463.64     50.40 o 
   2   4   1     2972.12     3222.50     65.16 o 
   3   4   1        2.88        0.76      1.96 o 
   4   4   1      135.50      124.43      6.66 o 
   5   4   1       11.18       19.53      4.04 o 
   6   4   1      631.60      586.71     26.32 o 
   7   4   1       25.56       29.77      8.22 o 
   8   4   1       83.51       77.92     12.05 o 
   9   4   1        4.51        3.32      6.32 o 
 -11   5   1       27.53       39.79     10.50 o 
 -10   5   1       53.21       56.02     10.95 o 
  -9   5   1       11.90       15.96      6.87 o 
  -8   5   1        2.68       -3.83      3.83 o 
  -7   5   1       22.87       13.09      5.60 o 
  -6   5   1        9.74       18.41      5.63 o 
  -5   5   1       12.25        8.67      4.18 o 
  -4   5   1       10.06       19.62      4.56 o 
  -3   5   1      195.67      229.47     11.40 o 
  -2   5   1      880.34      908.54     29.22 o 
  -1   5   1      683.53      671.30     14.86 o 
   0   5   1      272.49      279.18     12.43 o 
   1   5   1       35.03       34.39      5.35 o 
   2   5   1       26.03       29.70      6.41 o 
   3   5   1       20.02       22.11      3.71 o 
   4   5   1       96.16       95.32      6.44 o 
   5   5   1        2.22        1.40      2.89 o 
   6   5   1       39.25       52.98      9.74 o 
   7   5   1       41.35       51.22     10.43 o 
   8   5   1        8.49       15.96      7.91 o 
   9   5   1        0.03       -4.77      7.15 o 
 -10   6   1        5.04        8.08      6.87 o 
  -9   6   1       23.96       32.50      8.29 o 
  -8   6   1        4.86       -3.49      4.84 o 
  -7   6   1       13.01       13.50      5.39 o 
  -6   6   1      105.60      113.25     10.15 o 
  -5   6   1       15.90       14.92      4.84 o 
  -4   6   1        6.03        6.87      3.76 o 
  -3   6   1       13.34       18.44      4.49 o 
  -2   6   1     1512.59     1613.09     33.08 o 
  -1   6   1      162.80      175.16      9.96 o 
   0   6   1        0.89        4.42      2.36 o 
   1   6   1      313.42      335.71     12.73 o 
   2   6   1      235.13      228.72      9.45 o 
   3   6   1      182.39      179.03     13.56 o 
   4   6   1        9.55       11.98      4.66 o 
   5   6   1        2.31        3.28      3.31 o 
   6   6   1       13.34        2.73      5.39 o 
   7   6   1        6.89       12.16      7.32 o 
   8   6   1        2.25        4.63      6.98 o 
 -10   7   1        2.79        6.29      6.60 o 
  -9   7   1       38.92       48.70      9.77 o 
  -8   7   1       14.21       12.02      6.01 o 
  -7   7   1        2.50        0.76      4.28 o 
  -6   7   1       27.66       21.52      6.25 o 
  -5   7   1       37.27       38.55      6.84 o 
  -4   7   1        0.01       -1.17      3.90 o 
  -3   7   1       44.33       52.17      4.32 o 
  -2   7   1       15.33       13.87      2.60 o 
  -1   7   1        6.99        2.51      3.73 o 
   0   7   1       72.78       74.48      5.79 o 
   1   7   1      115.58      109.80      7.08 o 
   2   7   1        7.04        5.45      3.27 o 
   3   7   1        8.95        8.25      3.70 o 
   4   7   1       32.42       35.17      6.65 o 
   5   7   1       42.60       45.19      5.99 o 
   6   7   1       22.07       28.39      8.70 o 
   7   7   1        0.04       -5.73      5.73 o 
   8   7   1        5.03       -6.63      6.63 o 
 -10   8   1       22.03       25.94      9.67 o 
  -9   8   1        6.16       16.34      7.36 o 
  -8   8   1       63.21       58.51     10.02 o 
  -7   8   1        5.41        7.05      5.15 o 
  -6   8   1      175.50      147.96     11.92 o 
  -5   8   1        5.55        5.28      4.35 o 
  -4   8   1      206.46      200.39      9.12 o 
  -3   8   1       16.90       15.38      3.29 o 
  -2   8   1       99.26       96.80     11.57 o 
  -1   8   1      159.30      153.71     16.32 o 
   0   8   1       52.46       58.33      6.30 o 
   1   8   1        3.13       -0.57      3.28 o 
   2   8   1        0.44        1.47      3.04 o 
   3   8   1        0.17       -2.96      2.96 o 
   4   8   1        6.60       16.28      4.60 o 
   5   8   1       91.76      104.03      8.62 o 
   6   8   1        5.11        1.76      6.32 o 
   7   8   1       13.56        7.98      7.94 o 
  -9   9   1       37.02       28.60      9.15 o 
  -8   9   1       45.38       46.49      9.26 o 
  -7   9   1      120.71      112.66     11.81 o 
  -6   9   1       83.18       81.22      6.76 o 
  -5   9   1        1.76        2.74      3.15 o 
  -4   9   1        0.01       -0.47      2.76 o 
  -3   9   1       14.70       20.45      4.41 o 
  -2   9   1        1.71        3.15      3.27 o 
  -1   9   1       12.31       13.99      4.02 o 
   0   9   1       23.16       27.18      7.67 o 
   1   9   1       39.58       38.94      5.61 o 
   2   9   1       96.60      102.47      8.15 o 
   3   9   1       78.48       81.69      9.48 o 
   4   9   1        0.35        5.42      6.18 o 
   5   9   1        0.03        5.21      6.37 o 
   6   9   1       32.72       37.75     10.29 o 
  -8  10   1        0.11        1.01      3.87 o 
  -7  10   1        7.05        3.44      4.94 o 
  -6  10   1        0.64        1.46      3.50 o 
  -5  10   1      133.07      114.09     11.10 o 
  -4  10   1        3.49        0.07      3.54 o 
  -3  10   1       46.79       50.25      6.18 o 
  -2  10   1       45.41       43.66      5.95 o 
  -1  10   1       10.37        6.33      3.90 o 
   0  10   1        6.42        9.08      5.03 o 
   1  10   1      107.65      100.15      8.37 o 
   2  10   1        3.99       -0.68      3.55 o 
   3  10   1       72.44       62.43      7.60 o 
   4  10   1        2.06        7.95      4.92 o 
   5  10   1        3.03       -0.24      4.63 o 
  -7  11   1       11.02       -2.11      5.84 o 
  -6  11   1        2.88        2.29      3.98 o 
  -5  11   1        5.44       13.95      4.60 o 
  -4  11   1       12.30        5.80      4.10 o 
  -3  11   1        3.06        6.87      4.17 o 
  -2  11   1        0.17       -1.89      3.56 o 
  -1  11   1       19.55       19.20      5.20 o 
   0  11   1        0.70       -0.21      3.83 o 
   1  11   1        1.85        1.63      3.94 o 
   2  11   1        0.25        9.65      4.66 o 
   3  11   1        3.85        5.44      4.79 o 
   4  11   1        7.72        6.82      4.76 o 
  -6  12   1       15.76       24.90      8.63 o 
  -5  12   1        0.19        3.80      6.63 o 
  -4  12   1       61.71       61.38     11.36 o 
  -3  12   1       60.16       60.79     11.26 o 
  -2  12   1        0.91        6.49      6.36 o 
  -1  12   1        0.32       -4.80      4.80 o 
   0  12   1        5.30        2.76      6.08 o 
   1  12   1       46.56       70.84     12.36 o 
   2  12   1       40.88       42.21     10.43 o 
  -3  13   1        4.12        1.90      6.56 o 
  -2  13   1        8.84        9.12      7.87 o 
  -1  13   1        2.48        5.46      7.29 o 
   0 -13   2        0.00        5.15      8.32 o 
   1 -13   2        1.02        0.76      7.01 o 
   2 -13   2        0.02        0.10      7.32 o 
   3 -13   2       20.19       13.68      9.36 o 
  -3 -12   2       10.93       26.32      8.98 o 
  -2 -12   2        2.93        2.31      6.36 o 
  -1 -12   2       17.14       15.47      7.77 o 
   0 -12   2        3.81       13.02      7.70 o 
   1 -12   2       84.77       92.67     13.75 o 
   2 -12   2       83.04       77.82     12.57 o 
   3 -12   2        5.01       15.89      7.74 o 
   4 -12   2        0.93       -2.69      5.84 o 
   5 -12   2       49.63       52.22     10.53 o 
  -4 -11   2        1.24       -1.73      5.60 o 
  -3 -11   2        0.24       -5.39      5.39 o 
  -2 -11   2       36.80       47.87     10.60 o 
  -1 -11   2        4.64        3.94      6.15 o 
   0 -11   2        0.03       -4.94      4.94 o 
   1 -11   2        3.84       18.72      7.49 o 
   2 -11   2        2.39        9.64      6.29 o 
   3 -11   2       60.92       55.16     10.64 o 
   4 -11   2       35.48       41.79      9.43 o 
   5 -11   2        0.30        3.28      5.60 o 
   7 -11   2        0.55        1.69      5.84 o 
  -6 -10   2       29.86       27.39      8.43 o 
  -5 -10   2      129.86      142.26     15.54 o 
  -4 -10   2        0.02       -2.00      5.18 o 
  -3 -10   2       59.56       55.05     10.81 o 
  -2 -10   2       29.32       42.31      9.81 o 
  -1 -10   2       85.37       64.76     10.74 o 
   0 -10   2       17.74       19.27      7.18 o 
   1 -10   2        4.83        5.80      5.80 o 
   2 -10   2       82.67       97.30     12.26 o 
   3 -10   2      758.21      681.14     30.84 o 
   4 -10   2       52.51       44.95      5.63 o 
   5 -10   2        0.30       -0.89      3.27 o 
   6 -10   2       70.84       67.45      9.91 o 
   7 -10   2       11.03       18.17      7.22 o 
   8 -10   2        4.33        8.29      5.60 o 
  -6  -9   2       67.50       63.76     10.98 o 
  -5  -9   2        0.31        3.43      4.04 o 
  -4  -9   2      316.66      291.33     13.00 o 
  -3  -9   2       23.03       27.70      5.01 o 
  -2  -9   2       18.99       19.79      4.35 o 
  -1  -9   2       33.39       34.74      4.88 o 
   0  -9   2       43.74       48.72      5.19 o 
   1  -9   2       88.49       93.92     15.13 o 
   2  -9   2        0.06        3.56      2.19 o 
   3  -9   2       30.23       36.59      5.14 o 
   4  -9   2        0.21        1.51      2.49 o 
   5  -9   2        2.48        5.20      2.70 o 
   6  -9   2       28.59       31.30      7.48 o 
   7  -9   2       13.00       22.32      4.98 o 
   8  -9   2        2.38        2.26      3.82 o 
  -7  -8   2        5.89        6.77      6.63 o 
  -6  -8   2       64.44       58.46     10.71 o 
  -5  -8   2       52.56       44.33      5.93 o 
  -4  -8   2      113.58       97.79      9.17 o 
  -3  -8   2       13.20        8.27      5.39 o 
  -2  -8   2      374.81      375.40     13.08 o 
  -1  -8   2      416.09      422.70     13.66 o 
   0  -8   2      135.91      136.48      5.38 o 
   1  -8   2     1086.51     1025.94     19.69 o 
   2  -8   2        1.38        3.19      2.27 o 
   3  -8   2      657.35      633.26     14.11 o 
   4  -8   2     1276.44     1232.24     23.79 o 
   5  -8   2       20.64       17.70      3.32 o 
   6  -8   2        2.04        3.33      3.42 o 
   7  -8   2       28.87       39.47      5.69 o 
   8  -8   2        0.02       -2.98      3.40 o 
   9  -8   2       72.78       76.24     18.05 o 
  -8  -7   2       10.38        7.15      7.01 o 
  -7  -7   2        0.00       -3.38      5.53 o 
  -6  -7   2      100.73       96.08      7.77 o 
  -5  -7   2       27.46       29.90      5.04 o 
  -4  -7   2       64.20       71.40      6.21 o 
  -3  -7   2       47.82       47.54      5.03 o 
  -2  -7   2      189.46      180.17      7.08 o 
  -1  -7   2       26.15       26.38      2.60 o 
   0  -7   2       49.96       50.15      5.28 o 
   1  -7   2       71.43       69.01      3.80 o 
   2  -7   2       86.26       72.50      6.46 o 
   3  -7   2        0.05        2.80      1.91 o 
   4  -7   2        1.54       -1.19      2.07 o 
   5  -7   2      159.18      148.02      6.46 o 
   6  -7   2        0.11       -0.66      3.25 o 
   7  -7   2       30.25       35.84      6.41 o 
   8  -7   2       29.19       34.54     10.95 o 
   9  -7   2       16.44       17.33      5.21 o 
  -9  -6   2        0.64        9.60      7.56 o 
  -8  -6   2       45.83       48.77     10.33 o 
  -7  -6   2       16.01       15.73      8.05 o 
  -6  -6   2       53.49       48.66      5.76 o 
  -5  -6   2       16.07       23.13      4.41 o 
  -4  -6   2      447.86      387.01      9.80 o 
  -3  -6   2      147.12      137.41      5.10 o 
  -2  -6   2      110.45      108.14      5.76 o 
  -1  -6   2      511.41      539.12     11.21 o 
   0  -6   2      693.48      641.99     12.78 o 
   1  -6   2        0.32        2.86      1.53 o 
   2  -6   2     1305.77     1272.40     22.78 o 
   3  -6   2       84.96       82.35      4.16 o 
   4  -6   2      235.65      245.44      7.40 o 
   5  -6   2      932.93      898.02     22.39 o 
   6  -6   2      141.38      131.86      7.91 o 
   7  -6   2        3.26       -2.07      4.39 o 
   8  -6   2      107.59      119.40     12.54 o 
   9  -6   2        5.52        4.27      7.03 o 
  10  -6   2       48.41       66.28      8.08 o 
  -9  -5   2        0.25       -5.77      5.77 o 
  -8  -5   2        3.85        0.10      5.46 o 
  -7  -5   2       22.37       19.95      4.42 o 
  -6  -5   2        2.03        4.27      7.36 o 
  -5  -5   2      149.23      133.13      7.56 o 
  -4  -5   2        3.29        5.42      2.14 o 
  -3  -5   2       24.81       30.79      2.75 o 
  -2  -5   2       95.14       99.10      3.89 o 
  -1  -5   2      514.40      496.96     10.16 o 
   0  -5   2     1268.67     1292.50     22.21 o 
   1  -5   2      614.53      597.99     11.74 o 
   2  -5   2      155.53      144.78      6.97 o 
   3  -5   2      149.92      157.84      5.22 o 
   4  -5   2        3.13        4.37      1.87 o 
   5  -5   2      110.54      111.66      5.62 o 
   6  -5   2        7.84       -2.42      3.94 o 
   7  -5   2       26.05       17.89      6.04 o 
   8  -5   2        8.53       10.29      5.94 o 
   9  -5   2       29.73       27.73      8.63 o 
  10  -5   2        0.07       -0.03      6.11 o 
 -10  -4   2        0.01        5.25      6.32 o 
  -9  -4   2        2.77        0.52      5.22 o 
  -7  -4   2       26.79       23.24      5.66 o 
  -6  -4   2       15.69       38.03      6.60 o 
  -5  -4   2       59.07       62.80      5.84 o 
  -4  -4   2      126.61      115.35      5.00 o 
  -3  -4   2     2974.10     3010.35     48.55 o 
  -2  -4   2     1757.22     1751.50     29.06 o 
  -1  -4   2       11.78       12.27      2.21 o 
   0  -4   2     1751.74     1682.50     27.53 o 
   1  -4   2       85.23       75.87      3.14 o 
   2  -4   2      164.90      205.36     28.29 o 
   3  -4   2      191.34      173.92      5.28 o 
   4  -4   2     1320.44     1382.31     29.71 o 
   5  -4   2        9.23       11.10      2.27 o 
   6  -4   2     1358.83     1452.59     47.87 o 
   7  -4   2      230.26      234.79     15.02 o 
   8  -4   2       34.74       45.83      8.60 o 
   9  -4   2      107.96      103.93     12.64 o 
  10  -4   2        5.22        2.00      6.29 o 
 -10  -3   2       13.53       11.97      4.63 o 
  -9  -3   2        0.26       -0.98      3.25 o 
  -8  -3   2        0.86        3.32      3.40 o 
  -7  -3   2       17.65       18.99      4.03 o 
  -6  -3   2       20.79       16.08      2.90 o 
  -5  -3   2       47.30       52.32      3.87 o 
  -4  -3   2       18.78       22.31      2.18 o 
  -3  -3   2      110.18       94.48      4.08 o 
  -2  -3   2      251.63      258.06      6.04 o 
  -1  -3   2       78.80       64.72      2.62 o 
   0  -3   2     4990.84     4921.38     75.91 o 
   1  -3   2     4382.27     4259.65     66.04 o 
   2  -3   2      589.07      595.31     11.25 o 
   3  -3   2       13.92       16.68      3.42 o 
   4  -3   2       31.42       46.24     12.81 o 
   5  -3   2        0.07       -2.52      2.52 o 
   6  -3   2       23.27       31.50      6.39 o 
   7  -3   2      219.04      239.84     14.85 o 
   8  -3   2        5.13        2.25      4.90 o 
   9  -3   2        0.93        3.94      5.77 o 
  10  -3   2        3.05       -3.76      5.39 o 
 -10  -2   2       12.22       15.69      8.41 o 
  -9  -2   2        1.11       -0.32      3.17 o 
  -8  -2   2       25.16       14.03      4.03 o 
  -7  -2   2       28.80       33.55      4.81 o 
  -6  -2   2      250.88      240.53     13.64 o 
  -5  -2   2       91.93      189.36      7.48 o 
  -4  -2   2      152.97      147.29      5.46 o 
  -3  -2   2       61.82       79.93      3.26 o 
  -2  -2   2     2248.10     2422.82     33.19 o 
  -1  -2   2      703.88      718.22     15.55 o 
   0  -2   2     9121.65     9297.52    123.72 o 
   1  -2   2      636.26      550.72      9.87 o 
   2  -2   2        9.96        8.42      1.42 o 
   3  -2   2      228.74      236.45     10.60 o 
   4  -2   2      104.49      106.52      7.53 o 
   5  -2   2      269.08      261.56     13.44 o 
   6  -2   2      377.75      353.26     17.37 o 
   7  -2   2      823.41      826.61     32.64 o 
   8  -2   2       65.62       81.23     10.64 o 
   9  -2   2        3.80        5.93      4.71 o 
  10  -2   2        1.75       -3.89      3.89 o 
 -11  -1   2        0.04        7.58      3.56 o 
 -10  -1   2       20.12       25.50      5.17 o 
  -9  -1   2        6.18       12.12      5.46 o 
  -8  -1   2      121.56      119.33     11.67 o 
  -7  -1   2      222.47      223.53     14.02 o 
  -6  -1   2      143.81      123.65      9.53 o 
  -5  -1   2      322.49      311.85     14.33 o 
  -4  -1   2       36.08       30.01      3.09 o 
  -3  -1   2     2001.85     2043.11     33.09 o 
  -2  -1   2      351.72      342.96      6.96 o 
  -1  -1   2       51.96       45.23      1.83 o 
   0  -1   2      172.00      146.53      2.57 o 
   1  -1   2       55.74       49.92      2.00 o 
   2  -1   2     1478.84     1537.04     43.76 o 
   3  -1   2      377.45      397.02     15.20 o 
   4  -1   2      525.12      526.82     20.07 o 
   5  -1   2        1.16        3.28      3.18 o 
   6  -1   2        1.08        3.49      3.97 o 
   7  -1   2        8.74        7.84      4.84 o 
   8  -1   2      109.53      110.70      8.28 o 
   9  -1   2        0.18       -2.67      3.12 o 
  10  -1   2       37.79       35.51      6.55 o 
 -11   0   2        3.50        1.02      3.36 o 
 -10   0   2      246.27      246.05     17.89 o 
  -9   0   2        3.83        4.90      5.08 o 
  -8   0   2       76.33       80.34      9.74 o 
  -7   0   2       31.19       33.99      6.56 o 
  -6   0   2      131.37      142.30     10.19 o 
  -5   0   2     2857.38     3034.59     86.31 o 
  -4   0   2      396.92      612.09     21.17 o 
  -3   0   2     1186.70     1118.68     23.15 o 
  -2   0   2       98.30       91.14      6.11 o 
  -1   0   2     1132.63      928.86     18.18 o 
   0   0   2       19.08       35.14      1.83 o 
   1   0   2    11969.15    12632.76    230.67 o 
   2   0   2     3664.52     3719.29     70.87 o 
   3   0   2        0.66       12.99      3.42 o 
   4   0   2      672.14      640.35     16.46 o 
   5   0   2      330.53      307.18     10.72 o 
   6   0   2        0.70        2.95      2.90 o 
   7   0   2      470.70      425.31     36.85 o 
   8   0   2      321.93      308.42     13.17 o 
   9   0   2      122.38      102.74      8.83 o 
  10   0   2       14.93       14.31      5.04 o 
 -11   1   2        0.00       -0.79      4.90 o 
 -10   1   2        8.99       11.54      6.08 o 
  -9   1   2       47.63       45.04      8.46 o 
  -8   1   2       60.76       59.58      8.98 o 
  -7   1   2        8.18       12.68      5.11 o 
  -6   1   2      171.16      171.93     11.12 o 
  -5   1   2       88.14       85.97      7.22 o 
  -4   1   2      646.81      598.21     20.72 o 
  -3   1   2       32.22       29.00      2.61 o 
  -2   1   2      305.55      281.83      7.33 o 
  -1   1   2        1.18       -0.27      1.07 o 
   0   1   2        4.91        9.11      1.30 o 
   1   1   2     1186.87     1195.98     23.72 o 
   2   1   2     1469.11     1581.00     46.11 o 
   3   1   2     1078.95     1083.93     19.20 o 
   4   1   2       52.13       61.68      6.55 o 
   5   1   2       91.32       82.95      7.62 o 
   6   1   2      341.67      305.36     11.79 o 
   7   1   2       14.07       11.89      3.82 o 
   8   1   2        0.12       -2.97      2.97 o 
   9   1   2        2.29        6.39      4.24 o 
 -11   2   2       34.50       32.05      9.15 o 
 -10   2   2       27.86       26.63      7.94 o 
  -9   2   2      135.77      130.45     13.23 o 
  -8   2   2        1.16       -1.52      3.87 o 
  -7   2   2       66.35       83.20      9.19 o 
  -6   2   2        4.95       11.05      3.87 o 
  -5   2   2       63.32       71.94      6.84 o 
  -4   2   2     1854.16     1941.86     56.33 o 
  -3   2   2      565.95      605.50     20.31 o 
  -2   2   2        0.02        0.45      1.52 o 
  -1   2   2      213.53      244.44      6.27 o 
   0   2   2      369.62      415.59      8.21 o 
   1   2   2      318.40      310.06      7.50 o 
   2   2   2        0.16        5.49      2.97 o 
   3   2   2     1090.78     1128.86     45.28 o 
   5   2   2      204.26      177.04      8.57 o 
   8   2   2       77.17       63.52     10.95 o 
   9   2   2      116.25      123.37     14.44 o 
  10   2   2       82.91       91.63     14.26 o 
 -11   3   2        1.01       -1.59      5.70 o 
 -10   3   2       29.23       29.57      8.53 o 
  -9   3   2      100.33      116.12     12.74 o 
  -8   3   2       10.35       10.09      5.18 o 
  -7   3   2        3.15        1.49      3.80 o 
  -6   3   2        1.94        5.56      3.83 o 
  -5   3   2      190.68      172.83     10.19 o 
  -4   3   2        0.07        3.38      2.52 o 
  -3   3   2       44.71       45.73      5.01 o 
  -2   3   2      239.50      216.76      9.67 o 
  -1   3   2     1312.26     1343.55     39.24 o 
   0   3   2      153.75      154.63      8.05 o 
   1   3   2      114.66      129.14      7.77 o 
   2   3   2        4.60       11.19      3.70 o 
   3   3   2      194.14      197.04      7.54 o 
   4   3   2       51.27       53.71     13.25 o 
   5   3   2       22.68       23.46      4.85 o 
   6   3   2        7.94        5.56      5.42 o 
   7   3   2        7.35       15.82      6.74 o 
   8   3   2        0.00        0.10      5.49 o 
   9   3   2       11.52        1.21      6.67 o 
 -11   4   2        1.56        3.38      6.67 o 
 -10   4   2       68.08       83.03     12.30 o 
  -9   4   2       19.79       19.45      6.77 o 
  -8   4   2       30.70       32.43      7.29 o 
  -7   4   2      176.27      162.99     12.19 o 
  -6   4   2        6.86       10.47      4.46 o 
  -5   4   2      308.31      316.89     15.20 o 
  -4   4   2        3.37        5.46      3.32 o 
  -3   4   2      986.58     1106.93     34.85 o 
  -2   4   2     1157.78     1355.40     40.86 o 
  -1   4   2      585.37      549.09     19.34 o 
   0   4   2      105.05      136.60      8.29 o 
   1   4   2        7.32       13.54      3.90 o 
   2   4   2       82.95       79.26      3.04 o 
   3   4   2       37.07       38.71      4.11 o 
   4   4   2      117.72      127.31      6.74 o 
   5   4   2      255.29      270.23     10.59 o 
   6   4   2       42.62       41.20      8.53 o 
   7   4   2        4.13        6.53      5.77 o 
   8   4   2        5.35        7.56      6.70 o 
   9   4   2        0.11       -0.59      6.60 o 
 -11   5   2        4.45       -2.35      5.98 o 
 -10   5   2        0.00       -2.28      5.42 o 
  -9   5   2       74.17       80.85     11.19 o 
  -8   5   2      114.12      115.32     11.74 o 
  -7   5   2       53.42       41.93      7.74 o 
  -6   5   2        4.43        2.14      4.08 o 
  -5   5   2       19.75       18.65      5.08 o 
  -4   5   2        3.42        8.15      3.80 o 
  -3   5   2      224.09      249.96     12.30 o 
  -2   5   2       17.92       27.70      4.59 o 
  -1   5   2       27.63       24.38      4.59 o 
   0   5   2        0.91       -0.41      2.69 o 
   1   5   2      348.96      367.80     16.13 o 
   2   5   2      107.96      116.35      6.56 o 
   3   5   2      230.06      239.30     12.07 o 
   4   5   2       14.65       17.10      3.71 o 
   5   5   2       53.18       55.64      5.62 o 
   6   5   2       29.46       18.03      7.29 o 
   7   5   2        0.03       -1.49      5.70 o 
   8   5   2       80.40       87.21     13.54 o 
 -11   6   2       29.76       53.71     11.81 o 
 -10   6   2       26.88       17.93      7.74 o 
  -9   6   2       58.11       69.91     10.64 o 
  -8   6   2       93.00       90.11     10.91 o 
  -7   6   2      152.34      154.42     12.09 o 
  -6   6   2      169.95      170.00     12.30 o 
  -5   6   2       40.48       44.14      6.87 o 
  -4   6   2        0.32       -2.04      3.25 o 
  -3   6   2       59.81       72.95      7.25 o 
  -2   6   2      257.46      278.48     13.57 o 
  -1   6   2      686.58      720.59     15.93 o 
   0   6   2      441.79      435.01     18.17 o 
   1   6   2      148.77      152.37      7.57 o 
   2   6   2       59.66       45.41      5.05 o 
   3   6   2       20.94       18.34      4.09 o 
   4   6   2       23.93       26.53      4.45 o 
   5   6   2      104.87      108.63     11.73 o 
   6   6   2       77.86       68.77     11.05 o 
   7   6   2       13.98       16.65      7.60 o 
   8   6   2        0.07        5.39      7.56 o 
 -10   7   2        1.62        2.73      5.80 o 
  -9   7   2        5.52        6.22      6.18 o 
  -8   7   2        1.21        2.42      4.97 o 
  -7   7   2       61.17       55.95      8.63 o 
  -6   7   2       38.89       42.24      7.15 o 
  -5   7   2       28.91       19.58      5.98 o 
  -3   7   2        0.61       -3.73      3.73 o 
  -2   7   2        0.54        0.00      1.89 o 
  -1   7   2        4.94        2.49      3.76 o 
   0   7   2       73.56       59.30      7.29 o 
   1   7   2        9.82       10.42      3.55 o 
   2   7   2       17.42       16.03      4.25 o 
   3   7   2        6.60        9.36      5.92 o 
   4   7   2        0.03        1.40      3.10 o 
   5   7   2       39.38       41.37     15.23 o 
   6   7   2       17.22       32.12      9.15 o 
   7   7   2        0.20        4.70      7.32 o 
 -10   8   2        7.05        6.36      7.46 o 
  -9   8   2        0.01       -2.49      5.42 o 
  -8   8   2        1.44       10.15      6.15 o 
  -7   8   2      104.75      102.17     11.12 o 
  -6   8   2       85.85       66.38      8.81 o 
  -5   8   2       93.92      101.72      9.98 o 
  -4   8   2       18.51       23.38      6.15 o 
  -3   8   2      101.66       97.32      7.56 o 
  -2   8   2       18.24       17.41      5.91 o 
  -1   8   2      134.46      132.14     10.67 o 
   0   8   2      365.02      351.24     13.11 o 
   1   8   2        2.99        7.17      3.55 o 
   2   8   2       33.83       36.49      5.47 o 
   3   8   2        0.08        0.95      6.92 o 
   4   8   2        3.20       -0.36      5.27 o 
   5   8   2        9.60       13.97      4.72 o 
   6   8   2        1.81        2.35      6.74 o 
   7   8   2        2.45        8.63      8.12 o 
  -9   9   2        7.30       12.19      7.15 o 
  -8   9   2       22.52       35.64      8.46 o 
  -7   9   2       14.58       25.73      7.63 o 
  -6   9   2       65.13       53.57      8.57 o 
  -5   9   2        9.48        9.01      3.65 o 
  -4   9   2        0.05        0.38      4.35 o 
  -3   9   2        0.86       14.58      5.49 o 
  -2   9   2        2.75        3.70      4.87 o 
  -1   9   2       21.85       21.25      4.57 o 
   0   9   2       31.35       27.82      5.85 o 
   1   9   2       11.25        5.87      3.77 o 
   2   9   2        0.28       -1.65      3.70 o 
   3   9   2        0.70       -3.30      3.30 o 
   4   9   2        0.06        1.01      4.07 o 
   5   9   2       23.74       31.01      6.31 o 
   6   9   2        3.25        0.83      7.84 o 
  -8  10   2        0.44       -3.44      3.46 o 
  -7  10   2       37.11       52.84     10.09 o 
  -6  10   2        6.05        8.60      5.98 o 
  -5  10   2       65.45       68.73      9.67 o 
  -4  10   2      186.31      164.02     13.02 o 
  -3  10   2       65.82       60.34      6.62 o 
  -2  10   2        1.81       -2.72      3.28 o 
  -1  10   2       30.07       32.22      5.53 o 
   0  10   2       73.09       77.61      7.60 o 
   1  10   2       41.43       55.68     10.36 o 
   2  10   2        3.99        2.77      4.21 o 
   3  10   2        2.10        3.97      4.52 o 
   4  10   2        2.73        4.27      4.72 o 
   5  10   2       12.62       23.28      9.08 o 
  -7  11   2       20.86       23.89      5.89 o 
  -6  11   2       14.94       17.04      6.13 o 
  -5  11   2        1.16       -1.43      3.64 o 
  -4  11   2        0.34       -2.29      3.54 o 
  -3  11   2        0.29        1.87      3.75 o 
  -2  11   2        0.01        0.09      3.85 o 
  -1  11   2        3.55        5.82      4.15 o 
   0  11   2       17.39       20.16      5.42 o 
   1  11   2        0.04       -3.69      3.69 o 
   2  11   2        4.97        7.69     11.07 o 
   3  11   2        1.29        1.12      4.44 o 
  -6  12   2       43.50       61.67     10.95 o 
  -5  12   2       16.05       22.19      5.56 o 
  -4  12   2       28.26       16.93      5.98 o 
  -3  12   2       24.55       16.05      5.32 o 
  -2  12   2       15.09       11.08      4.95 o 
  -1  12   2        0.12        1.77      4.30 o 
   0  12   2       23.54       21.89      5.78 o 
   1  12   2        1.76       -0.54      3.96 o 
   2  12   2        2.95        2.91      4.68 o 
  -3  13   2        0.81        3.07      7.18 o 
  -2  13   2        6.86       12.19      7.94 o 
   0 -13   3       11.68       27.32     10.43 o 
   1 -13   3        0.00       -0.69      7.25 o 
   2 -13   3       51.07       51.05     12.36 o 
   3 -13   3       23.71       32.78     11.40 o 
  -3 -12   3       11.40       15.78      7.91 o 
  -2 -12   3        2.12        2.45      6.36 o 
  -1 -12   3        3.56        1.93      6.84 o 
   0 -12   3        3.18       -3.00      5.91 o 
   1 -12   3       61.34       72.22     12.92 o 
   2 -12   3      125.06      140.23     16.03 o 
   3 -12   3        0.14        6.25      7.11 o 
   4 -12   3        2.92       15.37      7.84 o 
   5 -12   3        0.98        2.94      7.49 o 
  -5 -11   3        2.08        7.05      6.49 o 
  -4 -11   3        1.56       10.85      7.25 o 
  -3 -11   3        0.51        9.08      6.60 o 
  -2 -11   3        1.23       -4.08      5.63 o 
  -1 -11   3        5.73        8.08      6.42 o 
   0 -11   3        3.34       -2.94      6.63 o 
   1 -11   3       10.58        6.94      7.01 o 
   2 -11   3       10.33       16.51      7.22 o 
   3 -11   3       21.43       19.10      7.74 o 
   4 -11   3       43.23       62.79     10.67 o 
   5 -11   3       10.39        5.42      6.49 o 
   6 -11   3        3.62       -1.28      5.46 o 
   7 -11   3        0.65        1.00      5.28 o 
  -6 -10   3        3.37        6.70      6.08 o 
  -5 -10   3       10.65       19.79      8.57 o 
  -4 -10   3        4.55       -1.49      5.46 o 
  -3 -10   3        7.43       23.83      8.22 o 
  -2 -10   3        2.73        6.91      6.18 o 
  -1 -10   3        2.25        0.35      5.49 o 
   0 -10   3      354.69      376.19     22.69 o 
   1 -10   3      123.92      111.84     12.95 o 
   2 -10   3      325.45      331.26     20.27 o 
   3 -10   3       78.89       97.28      7.27 o 
   4 -10   3        8.31       12.73      4.09 o 
   5 -10   3        7.30        7.60      4.11 o 
   6 -10   3        0.52       -4.52      4.52 o 
   7 -10   3       11.57       36.61      8.60 o 
  -7  -9   3       14.87       25.94      8.50 o 
  -6  -9   3       39.51       43.35      9.71 o 
  -5  -9   3        0.92        9.95      6.91 o 
  -4  -9   3        0.80        2.83      5.63 o 
  -3  -9   3      149.03      146.72     14.44 o 
  -2  -9   3       62.85       51.60      9.88 o 
  -1  -9   3       34.25       33.99      8.67 o 
   0  -9   3       79.84       61.00      9.71 o 
   1  -9   3       31.75       41.37      8.86 o 
   2  -9   3       27.10       30.72      4.50 o 
   3  -9   3       18.72       18.97      4.51 o 
   4  -9   3       17.22       23.69      6.55 o 
   5  -9   3       37.12       38.38      5.37 o 
   6  -9   3       10.25       10.78      5.80 o 
   7  -9   3       19.46       24.70      7.36 o 
   8  -9   3        4.71        4.32      5.53 o 
  -7  -8   3       58.47       55.75     10.02 o 
  -6  -8   3      110.23      101.49     11.62 o 
  -5  -8   3       10.24       11.36      4.35 o 
  -4  -8   3        5.42        3.85      5.99 o 
  -3  -8   3       20.46       24.07      4.31 o 
  -2  -8   3       53.34       56.12      9.58 o 
  -1  -8   3        0.68        2.11      2.04 o 
   0  -8   3      128.12      112.37      4.98 o 
   1  -8   3      820.34      818.11     24.43 o 
   2  -8   3      447.07      447.69     12.16 o 
   3  -8   3      467.00      441.31     11.07 o 
   4  -8   3      313.20      318.06      9.26 o 
   5  -8   3       32.65       31.69      3.75 o 
   6  -8   3       30.27       32.50      5.82 o 
   7  -8   3        0.92        0.41      3.37 o 
   8  -8   3        1.51        2.50      4.10 o 
   9  -8   3        0.00        1.88      3.92 o 
  -8  -7   3        2.50        7.67      7.08 o 
  -7  -7   3        9.91       13.19      4.72 o 
  -6  -7   3        0.15        5.54      3.60 o 
  -5  -7   3       66.61       63.13      6.39 o 
  -4  -7   3        2.28        5.74      3.09 o 
  -3  -7   3       39.72       34.23      3.19 o 
  -2  -7   3        0.35        1.39      1.81 o 
  -1  -7   3       10.25       10.41      4.45 o 
   0  -7   3        6.58       10.15      2.16 o 
   1  -7   3       60.03       75.47     10.59 o 
   2  -7   3        0.64        1.38      1.94 o 
   3  -7   3        7.89        7.86      2.28 o 
   4  -7   3      126.81      125.43      5.50 o 
   5  -7   3        0.38        0.76      2.65 o 
   6  -7   3       20.98       24.19      4.62 o 
   7  -7   3        0.31        4.23      3.51 o 
   8  -7   3        3.45        4.14      6.98 o 
   9  -7   3        0.50        3.91      4.04 o 
  -9  -6   3       33.67       28.15      9.29 o 
  -8  -6   3       62.19       65.45     10.74 o 
  -7  -6   3       19.85       13.53      4.21 o 
  -6  -6   3       15.87       20.24      4.42 o 
  -5  -6   3        6.70        4.19      2.78 o 
  -4  -6   3       46.64       48.76      3.76 o 
  -3  -6   3       26.28       23.01      2.66 o 
  -2  -6   3       32.04       39.75      2.90 o 
  -1  -6   3       17.91       16.21      2.10 o 
   0  -6   3       72.74       72.89      6.02 o 
   1  -6   3     1027.38      980.31     18.10 o 
   2  -6   3      225.86      215.91      6.26 o 
   3  -6   3        0.15        1.41      1.70 o 
   4  -6   3      453.50      463.38     12.72 o 
   5  -6   3     1574.34     1554.03     58.21 o 
   6  -6   3       60.25       65.62     15.11 o 
   7  -6   3       24.82       18.18      4.35 o 
   8  -6   3        7.84        7.76      4.20 o 
   9  -6   3       10.09       13.88      4.75 o 
  10  -6   3        0.02        2.04      5.15 o 
  -9  -5   3        9.44        4.42      6.39 o 
  -8  -5   3       18.09       22.66      7.32 o 
  -7  -5   3        0.58       -2.88      2.88 o 
  -6  -5   3        0.18        4.40      3.01 o 
  -5  -5   3       25.04       23.48      3.90 o 
  -4  -5   3       88.32       78.51      4.14 o 
  -3  -5   3       89.30       99.76      4.82 o 
  -2  -5   3      102.50       88.01      3.74 o 
  -1  -5   3      134.08      120.81      4.09 o 
   0  -5   3        1.75        7.17      1.51 o 
   1  -5   3       16.08       15.45      2.59 o 
   2  -5   3      447.26      458.51     12.10 o 
   3  -5   3       11.31       12.04      2.09 o 
   4  -5   3       14.67       16.19      3.13 o 
   5  -5   3        4.40        6.16      2.18 o 
   6  -5   3        4.51        8.00      3.28 o 
   7  -5   3        1.88        5.99      3.41 o 
   8  -5   3        0.78        3.69      3.35 o 
   9  -5   3       16.24       16.03      5.07 o 
  10  -5   3       18.04       19.31      7.05 o 
  -9  -4   3       13.63        9.91      4.48 o 
  -8  -4   3        3.83        8.96      7.62 o 
  -7  -4   3       43.10       43.94      4.33 o 
  -6  -4   3      205.24      188.87      7.13 o 
  -5  -4   3      137.29      125.96      6.04 o 
  -4  -4   3        1.45        2.09      4.68 o 
  -3  -4   3       11.45       20.21      2.25 o 
  -2  -4   3        7.01       13.57      4.09 o 
  -1  -4   3      172.27      267.74     12.92 o 
   0  -4   3      126.20      113.44      3.48 o 
   1  -4   3       47.53       41.10      4.77 o 
   2  -4   3       26.81       28.71      2.32 o 
   3  -4   3      475.81      497.91     10.63 o 
   4  -4   3       15.63       14.65      2.17 o 
   5  -4   3      768.83      780.70     20.32 o 
   6  -4   3     1112.89     1141.91     39.82 o 
   7  -4   3       14.21       11.12      5.01 o 
   8  -4   3        0.05       -1.21      3.90 o 
   9  -4   3       46.30       58.53     16.11 o 
  10  -4   3        8.14        5.41      5.61 o 
 -10  -3   3       11.49       11.54      4.31 o 
  -9  -3   3        3.71        5.12      3.76 o 
  -8  -3   3       10.01       11.92      3.93 o 
  -7  -3   3       19.31       21.00      4.13 o 
  -6  -3   3        0.74        0.90      2.47 o 
  -5  -3   3       61.33       58.95      3.30 o 
  -4  -3   3      141.36      143.45      4.32 o 
  -3  -3   3      180.46      187.24      4.59 o 
  -2  -3   3      799.59      840.88     18.92 o 
  -1  -3   3     1745.95     1756.85     28.53 o 
   0  -3   3       11.47       16.68      1.82 o 
   1  -3   3      488.14      474.83      9.15 o 
   2  -3   3       43.63       49.78      7.30 o 
   3  -3   3        0.30       -0.78      1.34 o 
   4  -3   3       49.84       50.51      4.59 o 
   5  -3   3        1.38        2.31      3.25 o 
   6  -3   3      206.93      208.82     13.06 o 
   7  -3   3        1.34        7.25      4.87 o 
   8  -3   3        0.00       -1.07      3.90 o 
   9  -3   3        1.01        0.33      3.91 o 
  10  -3   3        0.11       -3.07      3.07 o 
 -11  -2   3        9.56        5.56      5.08 o 
 -10  -2   3        8.87        7.55      3.97 o 
  -9  -2   3       15.96       18.32      4.54 o 
  -8  -2   3       60.65       60.02      6.20 o 
  -7  -2   3       70.52       88.63      9.39 o 
  -6  -2   3      112.76      105.52      9.36 o 
  -5  -2   3       77.12       74.84      4.02 o 
  -4  -2   3     1133.34     1194.48     21.36 o 
  -3  -2   3       27.81       28.56      2.26 o 
  -2  -2   3       67.06       54.96      2.81 o 
  -1  -2   3       49.60       46.93      1.27 o 
   0  -2   3        2.38        5.15      1.79 o 
   1  -2   3      105.15       91.55      2.99 o 
   2  -2   3       61.22       52.67      3.92 o 
   3  -2   3      507.80      511.11     10.06 o 
   4  -2   3      522.94      524.99     20.10 o 
   5  -2   3       43.20       50.43      6.53 o 
   6  -2   3      418.61      429.14     20.21 o 
   7  -2   3      338.85      364.45     19.55 o 
   8  -2   3        0.64        9.39      3.97 o 
   9  -2   3       11.51       14.57      4.74 o 
  10  -2   3        0.30       -0.76      4.44 o 
 -11  -1   3        1.14        4.82      3.93 o 
 -10  -1   3        5.75        4.65      4.02 o 
  -9  -1   3       13.57       14.68      6.29 o 
  -8  -1   3       19.86       18.48      5.73 o 
  -7  -1   3        0.33       -3.21      3.25 o 
  -6  -1   3        2.80        4.49      3.73 o 
  -5  -1   3       46.36       51.32      4.20 o 
  -4  -1   3        0.23        3.39      1.90 o 
  -3  -1   3      165.11      194.70      6.21 o 
  -2  -1   3      277.08      236.58      5.36 o 
  -1  -1   3      105.69       91.23      2.72 o 
   0  -1   3      169.46      138.34      6.97 o 
   1  -1   3       19.28       17.41      1.57 o 
   2  -1   3      484.56      502.22      9.88 o 
   3  -1   3       29.85       24.45      4.21 o 
   4  -1   3      197.08      250.79     13.64 o 
   5  -1   3       69.17       52.84      4.89 o 
   6  -1   3      135.87      128.59      7.73 o 
   7  -1   3        5.21        2.52      3.20 o 
   8  -1   3        0.80        0.77      3.29 o 
   9  -1   3        3.60        2.10      3.59 o 
  10  -1   3        0.01        2.34      4.18 o 
 -11   0   3      101.83      111.01     13.92 o 
 -10   0   3       51.23       41.52      9.08 o 
  -9   0   3        3.98        2.59      4.59 o 
  -8   0   3      124.09      118.43     11.33 o 
  -7   0   3      355.94      339.76     17.55 o 
  -6   0   3      519.38      567.68     22.69 o 
  -5   0   3        7.74        5.53      2.25 o 
  -4   0   3       17.40       13.70      2.43 o 
  -3   0   3      260.05      251.93      7.29 o 
  -2   0   3      195.85      195.82      5.82 o 
  -1   0   3     1247.80     1340.41     26.20 o 
   0   0   3      266.63      288.08      7.03 o 
   1   0   3      130.97      116.84      4.36 o 
   2   0   3        8.90        6.32      2.66 o 
   3   0   3      293.81      311.42     29.15 o 
   4   0   3      105.33       73.69      5.01 o 
   5   0   3       62.04       77.67      6.25 o 
   6   0   3      162.13      152.65      8.46 o 
   7   0   3      196.03      188.30      9.73 o 
   8   0   3      113.84      126.86      9.06 o 
   9   0   3       83.41       98.37      9.01 o 
  10   0   3       12.56       17.74      5.82 o 
 -11   1   3        3.97       21.52      7.60 o 
 -10   1   3        0.20        2.07      4.77 o 
  -9   1   3       14.64       11.95      6.04 o 
  -8   1   3       80.63       86.31     10.19 o 
  -7   1   3       16.66       16.54      5.25 o 
  -6   1   3       23.97       17.37      4.59 o 
  -5   1   3      297.68      290.50     13.50 o 
  -4   1   3      188.73      177.21      6.51 o 
  -3   1   3       13.81       15.83      2.32 o 
  -2   1   3       34.43       36.92      2.69 o 
  -1   1   3        5.87        1.07      1.46 o 
   0   1   3      363.26      382.93      8.98 o 
   1   1   3     1465.40     1474.56     29.24 o 
   2   1   3      182.18      191.86      6.38 o 
   3   1   3      732.18      792.64     18.05 o 
   5   1   3      474.81      444.00     19.36 o 
   6   1   3      117.10      113.26      7.86 o 
   7   1   3        1.84        3.49      3.43 o 
   9   1   3       51.90       51.26     10.71 o 
  10   1   3        3.87        5.87      6.63 o 
 -11   2   3        0.09        4.01      4.94 o 
 -10   2   3       33.70       33.33      8.70 o 
  -9   2   3      168.51      181.78     14.37 o 
  -8   2   3       22.51       24.42      6.60 o 
  -7   2   3       39.71       31.74      6.53 o 
  -6   2   3       98.23      118.74      9.39 o 
  -5   2   3     1291.15     1552.30     47.49 o 
  -4   2   3      238.04      234.76     11.12 o 
  -3   2   3      232.63      230.97      7.37 o 
  -2   2   3      403.74      399.82      9.83 o 
  -1   2   3       69.85       82.27      3.47 o 
   0   2   3      733.51      773.49     16.14 o 
   1   2   3      104.99      103.42      8.29 o 
   2   2   3      913.13      994.13     21.46 o 
   3   2   3       43.39       53.23      3.66 o 
   4   2   3     1104.16     1098.48     75.48 o 
   5   2   3       52.54       44.28      7.94 o 
   6   2   3       69.89       71.18     10.02 o 
   7   2   3       58.40       59.30     10.22 o 
   8   2   3       91.73      109.59     13.75 o 
   9   2   3       49.70       53.98     11.02 o 
 -11   3   3        9.16       -0.62      6.04 o 
 -10   3   3       30.93       40.58      9.19 o 
  -9   3   3       36.82       42.14      8.46 o 
  -8   3   3        1.56       -3.80      3.80 o 
  -7   3   3       84.73       78.99      9.08 o 
  -6   3   3       43.87       53.71      7.15 o 
  -5   3   3       89.59       98.33      7.70 o 
  -4   3   3       53.10       60.24      6.22 o 
  -3   3   3       12.89       20.52      3.94 o 
  -2   3   3        5.47        7.74      4.23 o 
  -1   3   3      188.68      236.35      6.47 o 
   0   3   3       12.65       13.75      1.47 o 
   1   3   3      199.35      218.69      6.07 o 
   2   3   3      123.41      126.96      4.83 o 
   3   3   3      155.11      164.24      5.19 o 
   4   3   3       14.60       15.23      3.02 o 
   5   3   3       39.83       46.94      8.12 o 
   6   3   3      170.11      152.56     13.71 o 
   7   3   3       21.78       23.45      8.12 o 
   8   3   3       72.35       62.83     11.40 o 
   9   3   3        0.52        1.35      6.94 o 
 -11   4   3        5.87       10.98      7.74 o 
 -10   4   3       99.22      106.52     13.47 o 
  -9   4   3       79.26       59.20      9.91 o 
  -8   4   3      441.11      464.20     22.73 o 
  -7   4   3      104.23      117.81     10.81 o 
  -6   4   3        8.46       10.40      4.80 o 
  -5   4   3       13.46       20.27      4.70 o 
  -4   4   3     1714.36     2117.56     62.51 o 
  -3   4   3      149.15      165.72      9.60 o 
  -2   4   3        2.30        3.76      3.07 o 
  -1   4   3      319.97      365.42     15.16 o 
   0   4   3      142.84      135.60      8.67 o 
   1   4   3     2887.39     3117.42     88.59 o 
   2   4   3       47.69       51.92      2.93 o 
   3   4   3      107.75      115.71      4.46 o 
   4   4   3        4.60        4.21      2.08 o 
   5   4   3      229.93      235.28     15.92 o 
   6   4   3       50.39       50.25      9.95 o 
   7   4   3        0.74        7.84      6.94 o 
   8   4   3        0.41       -5.77      6.15 o 
   9   4   3       22.24       25.97     10.12 o 
 -11   5   3       48.32       54.40     11.67 o 
 -10   5   3      108.10      135.94     14.85 o 
  -9   5   3       10.15       13.19      6.11 o 
  -8   5   3        0.11        1.42      4.52 o 
  -7   5   3        0.81        3.00      4.21 o 
  -6   5   3       89.66       86.93      9.26 o 
  -5   5   3       30.68       26.49      5.70 o 
  -4   5   3       30.95       29.32      5.35 o 
  -3   5   3      272.85      281.66     13.44 o 
  -2   5   3        2.59        4.66      3.28 o 
  -1   5   3      228.92      232.00     11.95 o 
   0   5   3       20.93       32.57      5.35 o 
   1   5   3       74.36       96.50      8.57 o 
   2   5   3       34.70       30.84      6.39 o 
   3   5   3        0.03       -2.11      2.11 o 
   4   5   3        5.54        3.98      2.94 o 
   5   5   3       61.12       71.94     10.53 o 
   6   5   3        7.76        4.63      6.25 o 
   7   5   3        0.00       -3.59      5.94 o 
   8   5   3        5.82       13.26      8.63 o 
 -11   6   3        2.76        1.83      6.49 o 
 -10   6   3        2.17        3.21      6.08 o 
  -9   6   3       60.33       62.10     10.47 o 
  -8   6   3      140.92      148.17     13.37 o 
  -7   6   3      261.89      214.62     14.37 o 
  -6   6   3      167.17      189.06     12.50 o 
  -5   6   3        1.39        2.45      4.11 o 
  -4   6   3        7.95       11.64      4.87 o 
  -3   6   3      785.99      937.17     32.22 o 
  -2   6   3        0.03       -1.55      3.11 o 
  -1   6   3        0.10       -0.24      3.07 o 
   0   6   3       23.20       22.93      5.35 o 
   1   6   3        0.48        1.31      3.97 o 
   2   6   3      547.24      559.35     16.92 o 
   3   6   3       15.24       16.71      4.10 o 
   4   6   3       21.36       21.04     10.48 o 
   5   6   3        7.21       11.98      6.60 o 
   6   6   3        3.57       -3.00      5.80 o 
   7   6   3       37.40       34.78     10.22 o 
   8   6   3       22.74       32.50     10.91 o 
 -10   7   3        1.33        8.19      6.22 o 
  -9   7   3        1.21        1.04      5.35 o 
  -8   7   3       36.82       33.12      7.81 o 
  -7   7   3        6.74        6.42      5.22 o 
  -6   7   3        6.07        7.81      5.11 o 
  -5   7   3       11.01        5.94      4.87 o 
  -4   7   3        2.66       -0.10      3.94 o 
  -3   7   3       21.16       22.07      5.84 o 
  -2   7   3        3.47        2.28      4.01 o 
  -1   7   3        8.39        3.59      4.14 o 
   0   7   3       17.46       11.64      5.08 o 
   1   7   3      104.15       79.20      9.29 o 
   2   7   3        8.08        7.66      3.77 o 
   3   7   3       16.50       13.38      4.16 o 
   4   7   3        3.87       10.27      4.07 o 
   5   7   3        9.80       16.47      7.36 o 
   6   7   3        1.55       14.33      7.63 o 
   7   7   3       18.93       25.25      9.39 o 
 -10   8   3        3.67       12.54      7.60 o 
  -9   8   3        4.53        6.94      5.80 o 
  -8   8   3       43.43       52.36      9.39 o 
  -7   8   3       15.70       12.30      5.91 o 
  -6   8   3      136.17      119.16     11.54 o 
  -5   8   3       95.77       79.23      9.57 o 
  -4   8   3       47.62       43.04      7.53 o 
  -3   8   3       14.45       14.68      5.49 o 
  -2   8   3      208.55      211.20     13.64 o 
  -1   8   3        6.96        7.84      5.35 o 
   0   8   3        5.89        6.49      5.01 o 
   1   8   3        0.44        0.95      5.06 o 
   2   8   3        0.18        0.72      3.38 o 
   3   8   3       13.13       23.52      4.91 o 
   4   8   3        6.91        6.08      5.94 o 
   5   8   3        4.13        0.86      6.25 o 
   6   8   3        1.04        3.87      7.53 o 
  -9   9   3        6.37        4.70      7.01 o 
  -8   9   3       98.01      118.54     13.16 o 
  -7   9   3       74.36       68.18     10.09 o 
  -6   9   3       32.02       24.25      6.87 o 
  -5   9   3        7.91        9.77      5.70 o 
  -4   9   3        0.56       10.74      5.49 o 
  -3   9   3       10.08        8.12      5.66 o 
  -2   9   3        0.00       -3.66      3.94 o 
  -1   9   3       57.02       61.10      9.19 o 
   0   9   3        5.88        7.40      4.01 o 
   1   9   3        5.80        5.77      3.90 o 
   2   9   3       10.12       11.99      4.52 o 
   3   9   3        1.39       -0.20      4.08 o 
   4   9   3        0.01       -0.13      3.93 o 
   5   9   3       12.48       10.47      8.15 o 
  -8  10   3       22.99       18.69      7.94 o 
  -7  10   3       15.09       14.96      6.53 o 
  -6  10   3        1.78       -0.93      4.94 o 
  -5  10   3        5.53        7.53      5.91 o 
  -4  10   3      182.05      160.43     14.06 o 
  -3  10   3        4.28        3.59      5.53 o 
  -2  10   3        1.07       -4.84      4.84 o 
  -1  10   3       34.66       31.62      5.69 o 
   0  10   3        0.88       -1.01      5.06 o 
   1  10   3        0.30        0.04      3.86 o 
   2  10   3        5.50        8.06      4.92 o 
   3  10   3        0.17        0.47      4.09 o 
   4  10   3        0.37       -3.12      4.44 o 
  -7  11   3        4.79        1.21      6.22 o 
  -6  11   3        0.94        2.45      5.56 o 
  -5  11   3        0.80       -3.11      5.60 o 
  -4  11   3        3.21        5.77      6.11 o 
  -3  11   3        0.50       -3.00      3.49 o 
  -2  11   3        3.35        4.84      4.12 o 
  -1  11   3       12.98       17.66      7.13 o 
   0  11   3       40.18       39.48      6.59 o 
   1  11   3        0.25        5.61      4.63 o 
   2  11   3        3.79        8.91      4.88 o 
   3  11   3        0.52        0.30      5.16 o 
  -6  12   3        5.38       10.26      5.52 o 
  -5  12   3        0.00       -3.74      4.38 o 
  -4  12   3        4.88        6.82      4.89 o 
  -3  12   3       19.25        7.81      4.86 o 
  -2  12   3        1.25        0.46      4.29 o 
  -1  12   3        7.01        8.12      4.56 o 
   0  12   3        1.82        7.05      4.48 o 
   1  12   3        0.01        3.68      5.51 o 
   1 -13   4        0.60        9.08      9.22 o 
   2 -13   4        4.53        3.38      8.08 o 
  -3 -12   4       11.19       18.48      8.12 o 
  -2 -12   4       15.75       16.34      7.56 o 
  -1 -12   4        0.15       -3.52      6.87 o 
   0 -12   4       40.26       58.61     13.02 o 
   1 -12   4      224.21      263.18     21.28 o 
   2 -12   4       99.78      134.77     16.20 o 
   3 -12   4        0.04        7.84      7.25 o 
   4 -12   4       41.94       49.98     11.05 o 
  -5 -11   4        4.60       10.67      6.01 o 
  -4 -11   4        0.95       13.54      7.49 o 
  -3 -11   4        0.00        1.83      6.11 o 
  -2 -11   4       12.48       12.26      7.49 o 
  -1 -11   4       28.43       29.88      9.53 o 
   0 -11   4        0.29       -5.70      5.70 o 
   1 -11   4      100.18      134.08     15.23 o 
   2 -11   4       31.78       39.89      9.81 o 
   3 -11   4        2.34        8.91      7.25 o 
   4 -11   4        2.61       -1.69      5.84 o 
   5 -11   4        3.36        1.49      5.70 o 
   6 -11   4        1.46        4.90      5.98 o 
  -6 -10   4        1.91        9.46      6.98 o 
  -5 -10   4        0.40        0.83      6.29 o 
  -4 -10   4        0.03       -4.94      4.94 o 
  -3 -10   4        2.33        0.17      5.87 o 
  -2 -10   4       69.13       60.89     11.40 o 
  -1 -10   4        0.85        1.28      6.01 o 
   0 -10   4       16.98       23.69      8.15 o 
   1 -10   4        2.55        2.62      5.66 o 
   2 -10   4      525.82      536.41     26.96 o 
   3 -10   4      126.89      150.35      8.92 o 
   4 -10   4        2.17       -0.78      3.37 o 
   5 -10   4       81.31       86.80     10.60 o 
   6 -10   4       73.41       90.59     11.78 o 
   7 -10   4       18.96       21.28      7.56 o 
  -7  -9   4        4.81       22.21      8.01 o 
  -6  -9   4        0.40       -3.14      4.87 o 
  -5  -9   4       18.65       20.24      7.94 o 
  -4  -9   4        9.84        5.01      5.35 o 
  -3  -9   4        0.18       -1.55      5.08 o 
  -2  -9   4       63.62       63.14     10.64 o 
  -1  -9   4       28.40       35.09      8.60 o 
   0  -9   4       21.26       20.57      4.42 o 
   1  -9   4        5.46        5.56      3.61 o 
   2  -9   4        0.37       -2.57      2.57 o 
   3  -9   4       55.42       72.80     17.77 o 
   4  -9   4        1.53        2.53      4.92 o 
   5  -9   4       54.15       64.79      9.74 o 
   6  -9   4        8.50        8.95      5.80 o 
   7  -9   4        0.48        1.38      5.35 o 
   8  -9   4        0.65        5.11      5.32 o 
  -7  -8   4        0.99       -3.66      5.11 o 
  -6  -8   4        2.59        6.77      5.98 o 
  -5  -8   4        2.13       11.78      5.87 o 
  -4  -8   4       46.19       54.88      9.67 o 
  -3  -8   4        0.02       -3.35      4.35 o 
  -2  -8   4       37.14       36.75      4.39 o 
  -1  -8   4      760.01      755.89     21.81 o 
   0  -8   4      335.67      310.75     25.94 o 
   1  -8   4       19.70       24.95      4.61 o 
   2  -8   4      146.48      140.74      9.53 o 
   3  -8   4      618.56      609.06     17.89 o 
   4  -8   4      101.80      109.60      7.40 o 
   5  -8   4        0.03       -1.87      3.94 o 
   6  -8   4       23.40       30.84      7.63 o 
   7  -8   4        7.79        7.22      5.84 o 
   8  -8   4        0.07       -0.73      4.97 o 
  -8  -7   4       16.73       29.63      8.53 o 
  -7  -7   4        0.64        3.47      5.28 o 
  -6  -7   4        1.73        4.66      3.51 o 
  -5  -7   4        4.37        3.24      3.28 o 
  -4  -7   4       15.89       20.10      3.03 o 
  -3  -7   4       51.63       53.82      3.88 o 
  -2  -7   4       32.23       33.88      3.05 o 
  -1  -7   4       36.21       30.67      2.75 o 
   0  -7   4       15.07       15.82      2.24 o 
   1  -7   4        0.17       -0.28      1.88 o 
   2  -7   4        0.68       -1.69      1.80 o 
   3  -7   4       99.60      105.52      8.48 o 
   4  -7   4      304.16      293.20      8.59 o 
   5  -7   4        7.02        3.10      3.05 o 
   6  -7   4       18.82       17.38      4.27 o 
   7  -7   4        9.10       14.31      4.56 o 
   8  -7   4        0.25       -2.19      9.26 o 
   9  -7   4        5.82       18.43      5.11 o 
  -9  -6   4        4.19        2.38      6.74 o 
  -8  -6   4        0.07        2.73      6.08 o 
  -7  -6   4        4.07       11.45      4.15 o 
  -6  -6   4        8.05        5.08      2.56 o 
  -5  -6   4        0.18       -1.78      2.02 o 
  -4  -6   4      135.48      137.84      5.61 o 
  -3  -6   4      287.69      293.98      8.00 o 
  -2  -6   4       21.54       22.45      2.88 o 
  -1  -6   4        0.06        3.53      1.85 o 
   0  -6   4     1366.63     1433.51     24.92 o 
   1  -6   4       25.51       19.40      4.61 o 
   2  -6   4        3.05        3.13      1.93 o 
   3  -6   4       89.28       96.47      4.55 o 
   4  -6   4      443.24      435.88     10.73 o 
   5  -6   4       28.52       22.68      4.16 o 
   6  -6   4       24.83       30.43      4.79 o 
   7  -6   4        5.36        2.20      3.42 o 
   8  -6   4        1.44       -0.96      3.52 o 
   9  -6   4        4.38        6.19      4.24 o 
 -10  -5   4        3.65       16.82      7.53 o 
  -9  -5   4       18.24        8.53      6.80 o 
  -8  -5   4        0.46        0.66      4.80 o 
  -7  -5   4        9.36        4.13      3.49 o 
  -6  -5   4       35.38       42.21      3.98 o 
  -5  -5   4       36.92       33.91      3.44 o 
  -4  -5   4      118.12      116.97      4.95 o 
  -3  -5   4       12.88       18.74      2.42 o 
  -2  -5   4      197.22      191.73      5.53 o 
  -1  -5   4      122.88      116.07      3.85 o 
   0  -5   4     1173.33     1280.63     25.58 o 
   1  -5   4      105.25      101.21      3.73 o 
   2  -5   4       93.69       97.64      4.09 o 
   3  -5   4       34.09       31.39      2.87 o 
   4  -5   4       27.19       29.70      3.35 o 
   5  -5   4       46.72       47.60      5.11 o 
   6  -5   4       13.11        7.68      3.27 o 
   7  -5   4       70.55       60.16      6.50 o 
   8  -5   4       13.28        7.27      4.10 o 
   9  -5   4        0.29        3.00      4.07 o 
 -10  -4   4        5.74       13.73      5.25 o 
  -9  -4   4       31.89       26.92      5.30 o 
  -8  -4   4       29.24       26.44      4.96 o 
  -7  -4   4       53.08       49.53      4.69 o 
  -6  -4   4        0.16        1.44      1.96 o 
  -5  -4   4       56.01       58.64      3.82 o 
  -4  -4   4       52.02       52.65      2.94 o 
  -3  -4   4     1298.56     1310.64     23.15 o 
  -2  -4   4      538.08      587.84     11.61 o 
  -1  -4   4      256.98      271.49      6.10 o 
   0  -4   4        6.28       14.06      4.14 o 
   1  -4   4     1007.54     1087.47     19.02 o 
   2  -4   4      409.65      440.89      9.53 o 
   3  -4   4       23.60       23.72      2.40 o 
   4  -4   4      570.72      561.27     12.09 o 
   5  -4   4       51.99       40.34      4.61 o 
   6  -4   4      244.31      248.24     10.56 o 
   7  -4   4        0.06        1.65      3.21 o 
   8  -4   4        3.76        6.73      3.96 o 
   9  -4   4        5.16        6.04      3.53 o 
  10  -4   4        3.75       10.23      4.26 o 
 -10  -3   4       32.16       43.59      6.51 o 
  -9  -3   4       40.61       36.35      7.36 o 
  -8  -3   4       31.41       32.88      5.15 o 
  -7  -3   4       11.96       10.16      3.29 o 
  -6  -3   4       33.23       34.09      3.58 o 
  -5  -3   4      115.87      122.09      5.29 o 
  -4  -3   4      224.68      219.57      6.50 o 
  -3  -3   4      205.71      208.76      4.91 o 
  -2  -3   4       39.00       43.25      2.91 o 
  -1  -3   4      187.18      185.77      7.87 o 
   0  -3   4      101.32       91.68      4.49 o 
   1  -3   4      724.06      735.42     13.42 o 
   2  -3   4       58.83       56.96      2.90 o 
   3  -3   4       84.65       76.06      3.37 o 
   4  -3   4       85.91       77.25      4.97 o 
   5  -3   4       77.80       79.70     14.02 o 
   6  -3   4       10.44       11.33      5.44 o 
   7  -3   4        4.17        4.43      3.24 o 
   8  -3   4       43.11       40.92      4.83 o 
   9  -3   4       51.15       46.72      8.26 o 
  10  -3   4       11.72       21.78      4.72 o 
 -11  -2   4       21.62       24.85      5.24 o 
 -10  -2   4        0.34        6.78      3.63 o 
  -9  -2   4       14.04       10.81      5.91 o 
  -8  -2   4       70.34       67.04      9.26 o 
  -7  -2   4      171.21      190.00     12.54 o 
  -6  -2   4        2.20        4.34      2.66 o 
  -5  -2   4        0.34        0.32      2.01 o 
  -4  -2   4      124.11      108.95      4.63 o 
  -3  -2   4      423.79      432.61      9.26 o 
  -2  -2   4     1214.08     1257.32     21.27 o 
  -1  -2   4      400.63      418.90     20.05 o 
   0  -2   4       46.54       44.36      2.41 o 
   1  -2   4     1342.89     1320.12     18.85 o 
   2  -2   4      635.83      629.28     10.22 o 
   3  -2   4      143.23      146.25      4.98 o 
   4  -2   4      115.26      105.14      5.85 o 
   5  -2   4        8.83        9.98      2.61 o 
   6  -2   4        0.14        0.51      3.06 o 
   7  -2   4      411.47      378.57     11.50 o 
   8  -2   4       32.35       32.68      4.47 o 
   9  -2   4       21.95       20.86      4.23 o 
  10  -2   4        0.24       -0.64      4.78 o 
 -11  -1   4        5.33        8.63      4.22 o 
 -10  -1   4        0.00       -2.52      4.63 o 
  -9  -1   4        1.26        7.74      5.15 o 
  -8  -1   4        5.36        3.14      3.94 o 
  -7  -1   4        1.85        3.52      4.52 o 
  -6  -1   4       31.56       28.10      6.10 o 
  -5  -1   4      133.45      120.57      7.30 o 
  -4  -1   4      165.47      161.10      6.20 o 
  -3  -1   4       66.41       63.11      3.52 o 
  -2  -1   4       66.57       64.16      3.16 o 
  -1  -1   4       28.83       27.89      3.45 o 
   0  -1   4        3.83        3.93      1.83 o 
   1  -1   4      178.91      161.95      6.39 o 
   2  -1   4      352.47      438.73     12.78 o 
   3  -1   4       77.75       73.17      4.52 o 
   4  -1   4       42.95       54.70      3.64 o 
   5  -1   4      156.36      140.49      5.91 o 
   6  -1   4        9.27       15.02      3.23 o 
   7  -1   4       95.20      101.99      6.28 o 
   8  -1   4        1.12        1.93      2.90 o 
   9  -1   4        7.28       12.37      3.87 o 
  10  -1   4       50.74       43.41      6.11 o 
 -11   0   4       21.13        8.88      5.98 o 
 -10   0   4       12.84       20.21      6.74 o 
  -9   0   4      110.11      104.27     11.54 o 
  -8   0   4       41.11       37.13      7.56 o 
  -7   0   4        0.07        0.24      3.83 o 
  -6   0   4      323.27      327.06     22.47 o 
  -5   0   4       62.66       78.85      4.95 o 
  -4   0   4        2.96        5.80      3.11 o 
  -3   0   4      371.93      318.50      8.66 o 
  -2   0   4      389.11      451.01     10.73 o 
  -1   0   4     1048.46     1235.41     24.62 o 
   0   0   4      250.57      279.60      7.42 o 
   1   0   4      185.20      189.20      6.11 o 
   2   0   4     1016.87     1123.52     24.11 o 
   3   0   4     2414.24     2781.77     55.16 o 
   4   0   4        8.25       11.20      2.37 o 
   5   0   4      337.55      286.32      8.82 o 
   6   0   4      249.85      263.44      9.02 o 
   7   0   4        9.68       11.65      3.89 o 
   8   0   4       62.94       60.21      5.81 o 
   9   0   4        8.50       22.59      7.46 o 
 -11   1   4        0.63       10.74      6.25 o 
 -10   1   4        4.30        9.22      5.94 o 
  -9   1   4        1.12        1.80      4.77 o 
  -8   1   4        1.30        8.12      4.90 o 
  -7   1   4        0.20        5.39      4.28 o 
  -6   1   4        8.04        7.87      3.90 o 
  -5   1   4      175.37      158.14      6.74 o 
  -4   1   4      336.80      361.05     10.40 o 
  -3   1   4        6.85        1.76      1.81 o 
  -2   1   4       23.65       29.98      4.11 o 
  -1   1   4       32.97       36.59      2.97 o 
   0   1   4        0.14       -0.18      1.34 o 
   1   1   4      177.17      186.79     11.50 o 
   2   1   4      390.01      373.33     10.27 o 
   3   1   4      801.97      887.94     36.42 o 
   4   1   4      306.46      291.13     31.10 o 
   5   1   4        9.07        8.14      3.23 o 
   6   1   4        1.63        3.56      3.49 o 
   7   1   4       76.08       71.68      6.98 o 
   8   1   4       44.60       52.66      6.79 o 
   9   1   4        7.68        5.55      5.09 o 
 -11   2   4        4.17        8.43      6.01 o 
 -10   2   4       18.21       14.33      6.67 o 
  -9   2   4      111.69       89.97     11.16 o 
  -8   2   4        5.10        4.18      4.63 o 
  -7   2   4        5.78        5.77      4.49 o 
  -6   2   4        0.96        1.66      3.70 o 
  -5   2   4      257.40      282.46     13.78 o 
  -4   2   4       69.17       62.30      4.26 o 
  -3   2   4       64.43       62.37      3.93 o 
  -2   2   4     1077.11      988.99     28.15 o 
  -1   2   4      324.13      346.64      8.79 o 
   0   2   4      592.47      740.01     27.03 o 
   1   2   4        1.72        4.18      2.06 o 
   2   2   4      102.41      128.60     12.81 o 
   3   2   4       53.79       72.23      4.67 o 
   4   2   4      655.06      660.11     13.57 o 
   5   2   4      147.45      154.41      7.77 o 
   6   2   4      136.23      130.62     11.83 o 
   7   2   4       73.05       68.99      7.29 o 
   8   2   4       72.03       69.85      7.58 o 
   9   2   4        1.55        7.49      6.42 o 
 -11   3   4       30.41       32.09      8.70 o 
 -10   3   4        8.39       10.85      5.66 o 
  -9   3   4       65.39       75.19     10.71 o 
  -8   3   4        7.73       12.95      5.77 o 
  -7   3   4       80.50       73.36      8.88 o 
  -6   3   4       35.21       27.94      5.87 o 
  -5   3   4       15.38        9.33      4.04 o 
  -4   3   4       50.36       57.30      6.46 o 
  -3   3   4       10.84       70.94      6.22 o 
  -2   3   4       67.98       61.84      3.73 o 
  -1   3   4        3.05        3.63      1.54 o 
   0   3   4       17.96       15.64      5.25 o 
   1   3   4      221.56      251.98     16.47 o 
   2   3   4      235.80      257.33      7.90 o 
   3   3   4        4.81        8.17      2.28 o 
   4   3   4       61.15       62.28      3.80 o 
   5   3   4      160.94      145.00     13.78 o 
   6   3   4        0.22        2.05      3.40 o 
   7   3   4       19.55       25.18      8.39 o 
   8   3   4        0.15       -5.25      5.49 o 
   9   3   4        0.31        3.49      6.53 o 
 -11   4   4        0.12       -2.04      6.15 o 
 -10   4   4        2.29        1.28      5.28 o 
  -9   4   4        2.71       -0.93      4.35 o 
  -8   4   4      485.81      462.75     22.86 o 
  -7   4   4      152.63      161.40     12.09 o 
  -6   4   4       22.00       24.73      6.15 o 
  -5   4   4       61.41       52.36      6.91 o 
  -4   4   4       33.00       34.61      5.63 o 
  -3   4   4       20.59       20.83      4.28 o 
  -2   4   4       19.87       13.87      2.90 o 
  -1   4   4      405.54      419.34     10.36 o 
   0   4   4       22.24       22.07      1.80 o 
   2   4   4       27.25       32.08      2.73 o 
   3   4   4       11.51        9.17      2.11 o 
   4   4   4       32.92       39.46      6.19 o 
   5   4   4       24.39       34.92      8.08 o 
   6   4   4       72.97       79.96     12.12 o 
   7   4   4        8.67       10.60      7.25 o 
   8   4   4        0.22        3.59      6.70 o 
 -11   5   4        3.76       12.78      7.74 o 
 -10   5   4       55.81       56.92     10.98 o 
  -9   5   4        2.59        1.69      5.22 o 
  -8   5   4      106.64      115.46     11.88 o 
  -7   5   4       19.24       21.14      6.04 o 
  -6   5   4       41.04       52.98      7.56 o 
  -5   5   4       18.22       11.23      4.77 o 
  -4   5   4       79.42       56.85      7.15 o 
  -3   5   4      129.38      130.66      9.08 o 
  -2   5   4        3.82       27.77      5.18 o 
  -1   5   4        1.37        1.76      3.11 o 
   0   5   4        3.62        9.81      4.11 o 
   1   5   4        2.56        8.74      4.32 o 
   2   5   4      171.41      152.32     11.43 o 
   3   5   4        0.04       -2.58      2.58 o 
   4   5   4       64.58       56.94      9.07 o 
   5   5   4        0.69        3.80      5.25 o 
   6   5   4       11.26        9.98      6.94 o 
   7   5   4       15.44        5.94      7.15 o 
   8   5   4        9.96       -0.83      7.39 o 
 -11   6   4        9.92       19.38      8.29 o 
 -10   6   4        0.20       12.61      7.05 o 
  -9   6   4        4.52        6.70      5.98 o 
  -8   6   4       54.35       52.15      9.15 o 
  -7   6   4      938.67      892.51     35.09 o 
  -6   6   4        8.60       17.99      5.87 o 
  -5   6   4        6.14        8.43      4.77 o 
  -4   6   4       91.35      117.09     10.22 o 
  -3   6   4       13.78       16.89      5.15 o 
  -2   6   4       38.64       39.17      6.53 o 
  -1   6   4        0.05        0.59      4.04 o 
   0   6   4       94.19       90.32      8.98 o 
   1   6   4        0.12       -1.97      3.97 o 
   2   6   4      121.34      129.52     11.85 o 
   3   6   4       39.49       39.77      6.01 o 
   4   6   4        5.55        1.49      3.29 o 
   5   6   4       54.22       42.86      9.53 o 
   6   6   4       22.62       23.69      8.74 o 
   7   6   4        4.09        0.73      7.22 o 
 -10   7   4        0.01       -5.60      5.60 o 
  -9   7   4        3.15        3.35      5.77 o 
  -8   7   4        1.01        7.70      5.73 o 
  -7   7   4       12.60        6.15      5.08 o 
  -6   7   4        0.12       -0.17      4.42 o 
  -5   7   4        0.14        7.56      4.94 o 
  -4   7   4       29.40       45.56      7.63 o 
  -3   7   4       96.69       87.83      9.33 o 
  -2   7   4        0.80        8.25      4.63 o 
  -1   7   4        4.22        7.43      4.87 o 
   0   7   4        8.00       10.50      5.04 o 
   1   7   4       39.87       45.18      8.08 o 
   2   7   4        0.07        2.47      3.19 o 
   3   7   4       13.90       18.93      4.89 o 
   4   7   4        0.03        4.55      3.55 o 
   5   7   4       28.42       31.15      9.39 o 
   6   7   4        6.92       24.63      9.36 o 
   7   7   4        1.95        4.14      7.70 o 
 -10   8   4        0.05        1.52      6.46 o 
  -9   8   4        1.01        9.50      6.70 o 
  -8   8   4       19.11       21.69      7.39 o 
  -7   8   4       21.69       31.08      7.56 o 
  -6   8   4      276.58      225.54     14.99 o 
  -5   8   4      109.78      103.17     10.78 o 
  -4   8   4        1.79        6.22      4.94 o 
  -3   8   4      233.03      199.70     13.64 o 
  -2   8   4        6.09       -4.08      4.28 o 
  -1   8   4       11.78        6.53      5.28 o 
   0   8   4        0.35       -3.18      4.14 o 
   1   8   4        3.16        6.14      3.67 o 
   2   8   4        3.82        8.62      3.91 o 
   3   8   4       60.99       56.22      7.03 o 
   4   8   4       38.48       36.88     11.79 o 
   5   8   4        1.16        5.42      7.53 o 
   6   8   4        0.96        7.81      7.91 o 
  -9   9   4       35.21       33.92      9.15 o 
  -8   9   4        9.18       14.37      6.87 o 
  -7   9   4       31.87       32.81      8.05 o 
  -6   9   4       38.36       35.23      8.12 o 
  -5   9   4        1.70        8.98      5.73 o 
  -4   9   4        5.47        3.04      5.18 o 
  -3   9   4        1.51       -0.21      4.94 o 
  -2   9   4        2.93        9.01      5.70 o 
  -1   9   4        6.53        6.74      5.77 o 
   0   9   4        9.71        6.80      5.73 o 
   1   9   4        6.29        8.49      4.05 o 
   2   9   4       31.65       37.53      6.79 o 
   3   9   4        6.41        9.21      4.62 o 
   4   9   4        0.13        4.27      4.78 o 
   5   9   4       20.44       19.00      9.67 o 
  -8  10   4        0.06        7.91      6.63 o 
  -7  10   4       13.14       11.60      6.39 o 
  -6  10   4        3.03        5.04      5.98 o 
  -5  10   4       50.20       47.28      9.12 o 
  -4  10   4      102.78      107.07     12.05 o 
  -3  10   4        8.27       12.88      6.39 o 
  -2  10   4       87.41       81.27     10.98 o 
  -1  10   4       12.01       15.37      7.36 o 
   0  10   4        0.61        1.49      4.07 o 
   1  10   4        8.65       17.88      5.13 o 
   2  10   4        0.29        1.85      4.24 o 
   3  10   4       11.67       21.55      6.12 o 
   4  10   4       12.68       25.68      5.96 o 
  -7  11   4        0.23        5.25      6.42 o 
  -6  11   4        1.63        0.79      5.84 o 
  -5  11   4        1.26       -0.21      5.25 o 
  -4  11   4        0.99        2.56      5.87 o 
  -3  11   4        1.84       14.20      7.05 o 
  -2  11   4       51.16       45.20     12.31 o 
  -1  11   4        7.68        2.79     11.45 o 
   0  11   4        0.20       -1.28      4.14 o 
   1  11   4        3.03        9.40      4.83 o 
   2  11   4        0.19        3.15      4.36 o 
  -6  12   4       16.47       10.29      7.43 o 
  -5  12   4        1.33       -2.97      5.94 o 
  -4  12   4       64.29       62.75      8.03 o 
  -3  12   4       31.04       28.01      8.62 o 
  -2  12   4       29.36       40.44      6.87 o 
  -1  12   4        7.33       11.98      4.76 o 
   0  12   4        0.16       -4.14      9.69 o 
  -3 -12   5        0.12       10.40      6.67 o 
  -2 -12   5       15.00       29.12      9.26 o 
  -1 -12   5        2.77        8.12      7.36 o 
   0 -12   5       20.17       32.64      9.95 o 
   1 -12   5       70.26       86.97     14.78 o 
   2 -12   5        3.63       13.64      8.43 o 
   3 -12   5        1.72        6.77      7.46 o 
   4 -12   5       16.89       33.05     10.71 o 
  -4 -11   5        0.38       -0.93      5.63 o 
  -3 -11   5       10.22       16.37      8.05 o 
  -2 -11   5       12.53       -1.04      6.04 o 
  -1 -11   5       28.77       27.35      8.70 o 
   0 -11   5        0.35       -6.11      6.11 o 
   1 -11   5       81.39       75.29     12.99 o 
   2 -11   5       18.74       28.25      9.08 o 
   3 -11   5        0.27       11.60      7.87 o 
   4 -11   5        1.62       12.33      4.71 o 
   5 -11   5        0.02        5.32      5.84 o 
   6 -11   5        5.92       10.50      7.05 o 
  -6 -10   5        2.37       12.23      7.29 o 
  -5 -10   5        0.15       -4.46      4.46 o 
  -4 -10   5        1.38        2.28      6.49 o 
  -3 -10   5       69.03       87.28     12.78 o 
  -2 -10   5        9.01       18.96      7.49 o 
  -1 -10   5        4.77        9.29      6.42 o 
   0 -10   5      111.29      117.88     14.13 o 
   1 -10   5       75.02       74.74     11.88 o 
   2 -10   5      122.62      125.38      8.50 o 
   3 -10   5       23.35       20.75      5.11 o 
   4 -10   5       18.92       14.88      5.44 o 
   5 -10   5        1.57        7.70      6.22 o 
   6 -10   5        2.44        1.76      5.84 o 
   7 -10   5       10.10       15.54      6.77 o 
  -7  -9   5        4.72       12.40      7.43 o 
  -6  -9   5        1.92        5.39      6.46 o 
  -5  -9   5        0.70       -2.83      5.63 o 
  -4  -9   5        1.03        0.86      5.87 o 
  -3  -9   5       29.96       22.31      7.81 o 
  -2  -9   5        0.27        3.87      5.32 o 
  -1  -9   5       10.96        6.34      8.38 o 
   0  -9   5       16.15       21.88      4.18 o 
   1  -9   5        0.15        2.70      3.28 o 
   2  -9   5        4.09        1.34      3.12 o 
   3  -9   5        7.32        8.82      3.88 o 
   4  -9   5       24.80       32.64      5.41 o 
   5  -9   5       49.22       61.86      9.95 o 
   6  -9   5        3.62        4.32      5.53 o 
   7  -9   5        2.30        3.04      6.46 o 
  -7  -8   5       24.87       20.14      8.15 o 
  -6  -8   5        1.26        0.38      5.11 o 
  -5  -8   5       12.73       12.09      6.42 o 
  -4  -8   5        1.56       -3.42      4.87 o 
  -3  -8   5       41.30       40.21      4.82 o 
  -2  -8   5       77.23       70.37      5.81 o 
  -1  -8   5      160.83      158.85     29.98 o 
   0  -8   5        1.57       12.12      3.44 o 
   1  -8   5      461.73      453.41     14.74 o 
   2  -8   5      240.36      230.02     10.12 o 
   3  -8   5      100.66      105.62      7.44 o 
   4  -8   5       36.08       35.80      5.25 o 
   5  -8   5        5.10        0.21      4.77 o 
   6  -8   5       19.37       12.19      6.36 o 
   7  -8   5        0.63        7.36      6.11 o 
   8  -8   5        7.54        1.11      5.11 o 
  -8  -7   5        2.07        2.56      6.22 o 
  -7  -7   5        2.15        4.28      5.91 o 
  -6  -7   5        3.55        2.31      5.35 o 
  -5  -7   5        2.56       -0.05      3.61 o 
  -4  -7   5       35.75       41.27      4.84 o 
  -3  -7   5        7.54        6.91      3.07 o 
  -2  -7   5       66.02       65.16      5.43 o 
  -1  -7   5       46.30       49.03      4.87 o 
   0  -7   5        2.89        3.98      2.74 o 
   1  -7   5       22.41       17.02      3.77 o 
   2  -7   5      136.25      125.26      7.36 o 
   3  -7   5      100.17      130.93     14.92 o 
   4  -7   5        0.43        5.43      3.03 o 
   5  -7   5        6.97       10.95      5.94 o 
   6  -7   5       47.28       60.17      9.81 o 
   7  -7   5       15.26       18.72      6.98 o 
   8  -7   5        0.00       -0.24      5.28 o 
  -9  -6   5        5.34        1.83      6.11 o 
  -8  -6   5        4.43       -2.66      3.56 o 
  -7  -6   5        0.17        2.62      2.63 o 
  -6  -6   5       38.88       37.36      4.00 o 
  -5  -6   5        8.55        7.87      2.45 o 
  -4  -6   5      109.93      106.97      5.01 o 
  -3  -6   5        5.87       12.28      2.28 o 
  -2  -6   5       25.14       30.29      2.63 o 
  -1  -6   5      180.71      208.01      5.66 o 
   0  -6   5      332.30      304.62     10.56 o 
   1  -6   5        3.34        1.15      2.37 o 
   2  -6   5      136.36      129.64      4.89 o 
   3  -6   5      129.91      139.55      5.41 o 
   4  -6   5        4.16        4.08      3.86 o 
   5  -6   5      178.57      175.95      8.55 o 
   6  -6   5        4.20       -0.67      3.10 o 
   7  -6   5        6.42        2.37      5.41 o 
   8  -6   5        0.16        3.30      3.84 o 
   9  -6   5        0.04        0.76      3.66 o 
 -10  -5   5        0.42        2.18      5.87 o 
  -9  -5   5        7.92       12.88      6.60 o 
  -7  -5   5        1.87       -1.92      2.97 o 
  -6  -5   5       20.76       21.37      3.28 o 
  -5  -5   5        9.48        7.25      2.40 o 
  -4  -5   5       13.63       15.75      2.55 o 
  -3  -5   5      122.60      118.95      9.51 o 
  -2  -5   5       72.03       78.65      4.72 o 
  -1  -5   5        9.36        7.22      2.39 o 
   0  -5   5      115.31      109.54      7.01 o 
   1  -5   5        2.63        1.66      1.73 o 
   2  -5   5       22.67       23.48      2.40 o 
   3  -5   5       77.98       67.61      3.83 o 
   4  -5   5        0.02       -2.44      3.10 o 
   5  -5   5        6.51        6.11      3.73 o 
   6  -5   5       51.56       48.57      5.84 o 
   7  -5   5        3.53        6.68      3.75 o 
   8  -5   5        1.72        4.28      5.98 o 
   9  -5   5        6.02        8.39      3.83 o 
 -10  -4   5       12.01       18.88      4.93 o 
  -9  -4   5      107.52      102.01     32.60 o 
  -8  -4   5       15.28       13.48      5.11 o 
  -7  -4   5       12.72       11.58      2.75 o 
  -6  -4   5       10.11       14.03      4.79 o 
  -5  -4   5      202.29      188.39      5.55 o 
  -4  -4   5       38.20       35.64      2.86 o 
  -3  -4   5       74.98       78.28      5.16 o 
  -2  -4   5        5.90        6.43      1.39 o 
  -1  -4   5       20.33       16.75      3.87 o 
   0  -4   5     1294.64     1414.75     30.85 o 
   1  -4   5       67.23       74.30      3.03 o 
   2  -4   5      233.87      236.95      6.40 o 
   3  -4   5       55.89       55.38      3.35 o 
   4  -4   5       65.54       61.83      3.55 o 
   5  -4   5       78.55       83.05      6.30 o 
   6  -4   5      253.30      236.73     10.61 o 
   7  -4   5       11.77       11.96      3.31 o 
   8  -4   5       55.97       55.11      6.22 o 
   9  -4   5       10.21        6.36      3.75 o 
 -10  -3   5        6.85       10.67      4.89 o 
  -9  -3   5       11.62       20.08      4.63 o 
  -8  -3   5        7.83        5.13      4.28 o 
  -7  -3   5       61.66       70.64      5.96 o 
  -6  -3   5       10.30        6.83      3.04 o 
  -5  -3   5       66.46       54.30      3.79 o 
  -4  -3   5        1.21        1.36      1.59 o 
  -3  -3   5       42.02       43.77      2.83 o 
  -2  -3   5        2.78        1.95      1.07 o 
  -1  -3   5      289.09      315.98      9.67 o 
   0  -3   5      105.75       96.24      4.97 o 
   1  -3   5      180.15      165.10      6.45 o 
   2  -3   5       17.04       14.94      1.59 o 
   3  -3   5        2.03        2.80      1.30 o 
   4  -3   5        0.36       -0.07      1.71 o 
   5  -3   5        2.75        2.49      3.60 o 
   6  -3   5      117.42      123.90      6.42 o 
   7  -3   5       55.69       51.56      5.02 o 
   8  -3   5        6.82        7.52      3.42 o 
   9  -3   5        7.96       10.21      3.80 o 
 -11  -2   5       35.24       40.54      6.28 o 
 -10  -2   5        0.80        9.30      5.15 o 
  -9  -2   5       57.80       58.96      9.43 o 
  -8  -2   5       30.02       25.42      6.60 o 
  -7  -2   5       14.50       15.87      3.73 o 
  -6  -2   5        0.00       -0.22      2.40 o 
  -5  -2   5        8.86        6.84      2.60 o 
  -4  -2   5      207.00      211.51      7.35 o 
  -3  -2   5      179.68      152.34      4.77 o 
  -2  -2   5      234.90      248.68      8.01 o 
  -1  -2   5      204.74      167.33      4.16 o 
   0  -2   5        2.46        3.72      1.14 o 
   1  -2   5     1432.51     1438.26     29.30 o 
   2  -2   5      366.71      408.73      8.90 o 
   3  -2   5      159.16      183.87      9.25 o 
   4  -2   5       16.51       17.99      2.68 o 
   5  -2   5        0.21        0.03      2.31 o 
   6  -2   5      146.21      150.17      6.77 o 
   7  -2   5       66.71       65.63      5.47 o 
   8  -2   5       40.30       38.12      6.01 o 
   9  -2   5        6.63        7.39      3.81 o 
 -11  -1   5        3.62        5.70      5.32 o 
 -10  -1   5       20.01       11.67      6.18 o 
  -9  -1   5        2.03       -3.76      3.76 o 
  -8  -1   5       13.76       10.50      4.97 o 
  -7  -1   5       30.04       32.26      4.62 o 
  -6  -1   5       31.24       26.70      3.91 o 
  -5  -1   5       24.30       31.25      3.58 o 
  -4  -1   5        2.62        0.33      1.66 o 
  -3  -1   5       24.59       26.80      2.59 o 
  -2  -1   5        2.01       -0.15      1.32 o 
  -1  -1   5        5.69        3.13      1.36 o 
   0  -1   5        0.66       -0.54      1.41 o 
   1  -1   5        0.15       20.15      2.45 o 
   2  -1   5      169.27      171.46      6.57 o 
   3  -1   5        1.99        1.45      3.00 o 
   4  -1   5        5.38        5.38      2.08 o 
   5  -1   5       70.30       66.86      4.76 o 
   6  -1   5       75.31       73.47      5.77 o 
   7  -1   5        0.52       -0.43      2.42 o 
   8  -1   5       15.68       14.44      5.93 o 
   9  -1   5       19.81       27.35      7.91 o 
 -11   0   5       51.14       59.75     10.78 o 
 -10   0   5       11.36       14.13      6.53 o 
  -9   0   5        1.99       -3.52      4.46 o 
  -8   0   5       46.93       28.70      6.67 o 
  -7   0   5        2.87        5.70      4.25 o 
  -6   0   5       61.06       70.10      5.54 o 
  -5   0   5       11.39       11.94      2.80 o 
  -4   0   5      223.01      207.85      7.37 o 
  -3   0   5     1155.33     1177.17     24.85 o 
  -2   0   5        0.14        6.59      1.83 o 
  -1   0   5      313.60      367.35      9.31 o 
   0   0   5      921.16      912.04     19.57 o 
   2   0   5        1.43        0.73      1.96 o 
   3   0   5      116.66      118.53      5.91 o 
   4   0   5      303.51      290.90     10.69 o 
   5   0   5       25.11       18.13      4.14 o 
   6   0   5        2.31        0.72      3.44 o 
   7   0   5        8.30        8.59      4.26 o 
   8   0   5        7.43       15.76     10.41 o 
   9   0   5       10.86       13.81      5.11 o 
 -11   1   5        2.38        1.14      5.39 o 
 -10   1   5        9.04       10.74      6.25 o 
  -9   1   5       43.73       29.70      7.67 o 
  -8   1   5        2.74        5.84      4.73 o 
  -7   1   5       16.57       17.41      5.63 o 
  -6   1   5      375.41      382.64     20.53 o 
  -5   1   5      200.17      187.10      7.45 o 
  -4   1   5       59.27       45.00      3.75 o 
  -3   1   5       51.76       58.02      5.32 o 
  -2   1   5        2.21        1.59      1.73 o 
  -1   1   5        8.91        9.73      1.96 o 
   0   1   5      108.29      116.69      4.81 o 
   1   1   5      456.02      485.88     12.33 o 
   2   1   5       18.12       15.24      2.53 o 
   3   1   5      124.20      138.93      7.01 o 
   4   1   5       42.45       42.44      4.52 o 
   5   1   5       32.45       41.67      5.23 o 
   6   1   5      367.90      328.69     18.91 o 
   7   1   5       49.82       58.56      6.71 o 
   8   1   5      102.36       99.63     10.22 o 
   9   1   5        1.80       -1.38      4.12 o 
 -11   2   5        0.21        0.03      4.49 o 
 -10   2   5       76.50       66.56     10.85 o 
  -9   2   5       44.27       31.50      7.81 o 
  -8   2   5        4.47        4.49      4.56 o 
  -7   2   5      152.88      133.53     10.78 o 
  -6   2   5        1.50       -3.28      3.28 o 
  -5   2   5       69.19       68.00      4.88 o 
  -4   2   5       43.29       63.60      4.40 o 
  -3   2   5     1309.66     1308.77     27.68 o 
  -2   2   5      331.81      450.14     16.79 o 
  -1   2   5      190.84      208.11      6.61 o 
   0   2   5      573.82      668.15     15.39 o 
   1   2   5      469.58      488.50     12.39 o 
   2   2   5        9.46        9.73      2.43 o 
   3   2   5       10.86        6.15      2.62 o 
   4   2   5       46.94       59.96      3.59 o 
   5   2   5      343.68      280.00     29.31 o 
   6   2   5       76.79       85.49     11.19 o 
   7   2   5       36.22       40.62     11.57 o 
   8   2   5        9.10       24.00      8.63 o 
   9   2   5       13.62       19.55      8.12 o 
 -11   3   5        9.90        4.52      5.66 o 
 -10   3   5        2.30        4.80      5.08 o 
  -9   3   5        3.55       -0.62      4.59 o 
  -8   3   5       11.71       18.06      6.08 o 
  -7   3   5       12.19       16.51      5.35 o 
  -6   3   5        1.22       -0.03      3.80 o 
  -5   3   5        0.49        5.82      6.04 o 
  -4   3   5       22.11       25.06      3.59 o 
  -3   3   5       17.68       14.66      2.76 o 
  -2   3   5      171.15      163.72      6.04 o 
  -1   3   5       52.54       52.58      3.29 o 
   0   3   5        3.33        4.14      1.75 o 
   1   3   5       15.74       17.87      2.54 o 
   2   3   5        4.85        6.52      2.20 o 
   3   3   5       16.24       20.69      4.63 o 
   4   3   5        1.18        7.86      2.14 o 
   5   3   5        0.18       -2.07      2.51 o 
   6   3   5       30.84       34.95      8.95 o 
   7   3   5       20.67       19.17      8.12 o 
   8   3   5        2.02        9.77      6.74 o 
 -11   4   5        0.57        3.80      5.08 o 
 -10   4   5       14.34       23.24      7.67 o 
  -9   4   5        8.83       15.65      6.53 o 
  -8   4   5      468.78      487.89     23.52 o 
  -7   4   5       14.54       16.54      5.94 o 
  -6   4   5      833.38      757.40     28.77 o 
  -5   4   5       11.48        6.49      4.42 o 
  -4   4   5       80.94      107.73      8.77 o 
  -3   4   5      303.86      321.87     15.37 o 
  -2   4   5      537.48      529.57     13.26 o 
  -1   4   5        1.02        7.22      3.45 o 
   0   4   5      556.47      536.66     12.84 o 
   1   4   5      144.93      142.22      5.23 o 
   2   4   5      133.36      152.71      5.99 o 
   3   4   5       11.76       14.19      2.88 o 
   4   4   5       24.16       25.59      4.15 o 
   5   4   5        2.93       11.74      6.32 o 
   6   4   5        5.74       11.98      6.77 o 
   7   4   5        6.32        9.57      7.15 o 
   8   4   5       26.27       28.87      9.81 o 
 -11   5   5       32.14       41.45     10.57 o 
 -10   5   5       61.42       77.12     12.33 o 
  -9   5   5       46.07       39.51      8.84 o 
  -8   5   5       25.42       31.71      7.67 o 
  -7   5   5        1.55       -0.10      4.08 o 
  -6   5   5        4.36        5.60      4.66 o 
  -5   5   5      222.08      218.73     13.61 o 
  -4   5   5      136.17      189.76     12.05 o 
  -2   5   5        7.67       12.71      4.28 o 
  -1   5   5        5.20        1.14      2.07 o 
   0   5   5       15.93       17.68      5.32 o 
   1   5   5       21.47       24.21      6.15 o 
   2   5   5        1.07        5.15      4.77 o 
   3   5   5       63.25       53.36      8.84 o 
   4   5   5        3.44        4.49      3.15 o 
   5   5   5        0.01        3.56      5.80 o 
   6   5   5        3.39        0.35      6.32 o 
   7   5   5        0.82       -1.07      6.60 o 
 -11   6   5       10.81       12.12      7.74 o 
 -10   6   5       10.86       11.47      7.25 o 
  -9   6   5       39.68       47.35      9.67 o 
  -8   6   5      132.24      155.39     13.71 o 
  -7   6   5      403.74      383.69     19.89 o 
  -6   6   5       60.51       51.98      8.15 o 
  -5   6   5      635.29      580.80     24.59 o 
  -4   6   5        2.94        5.15      4.66 o 
  -3   6   5       40.12       31.22      6.56 o 
  -2   6   5        1.87        7.25      4.87 o 
  -1   6   5       70.80       82.82      9.08 o 
   0   6   5        0.00        7.67      4.73 o 
   1   6   5      202.02      154.80     12.09 o 
   2   6   5       90.38       84.41     10.50 o 
   3   6   5      104.82      100.74      7.63 o 
   4   6   5       19.04       15.78      4.35 o 
   5   6   5        0.18       -0.93      5.66 o 
   6   6   5       20.90       29.81      9.57 o 
   7   6   5        0.82        5.80      7.87 o 
 -10   7   5       14.17       12.16      7.46 o 
  -9   7   5        1.06       -1.90      5.18 o 
  -8   7   5        0.76       -2.04      4.94 o 
  -7   7   5       16.82       14.13      6.15 o 
  -6   7   5        2.75        3.07      4.80 o 
  -5   7   5       26.78       30.77      7.11 o 
  -4   7   5      232.03      236.21     14.78 o 
  -3   7   5        0.70        1.38      4.46 o 
  -2   7   5        5.61        5.08      4.66 o 
  -1   7   5        4.78       11.05      5.63 o 
   0   7   5        0.49        6.60      4.90 o 
   1   7   5       30.61       29.84      7.56 o 
   2   7   5       12.01       22.00      7.32 o 
   3   7   5       19.43       17.86      4.76 o 
   4   7   5       33.30       53.15     10.71 o 
   5   7   5        0.00       -3.66      5.87 o 
   6   7   5        6.92       13.85      8.98 o 
 -10   8   5       31.96       53.15     11.12 o 
  -9   8   5        8.64       16.16      7.22 o 
  -8   8   5       25.94       20.07      8.08 o 
  -7   8   5        0.95        9.64      5.70 o 
  -6   8   5       60.58       46.77      8.60 o 
  -5   8   5       23.78       30.70      7.39 o 
  -4   8   5      143.15      110.01     11.16 o 
  -3   8   5        9.96       13.99      6.29 o 
  -2   8   5       38.52       42.62      8.19 o 
  -1   8   5       87.51      109.14     11.60 o 
   0   8   5       93.95      104.41     11.57 o 
   1   8   5        0.03       -1.80      4.90 o 
   2   8   5      163.10      142.48     15.59 o 
   3   8   5       63.70       60.02      7.29 o 
   4   8   5       13.84       13.33      8.01 o 
   5   8   5        2.17        4.11      7.91 o 
  -9   9   5        3.61        9.15      6.84 o 
  -8   9   5       69.19       86.76     12.19 o 
  -7   9   5       14.73       28.77      8.08 o 
  -6   9   5        7.01        4.46      5.56 o 
  -5   9   5        1.68        2.07      5.22 o 
  -4   9   5        1.46        3.04      5.63 o 
  -3   9   5       12.16        8.22      5.94 o 
  -2   9   5        0.41        7.49      5.60 o 
  -1   9   5      118.31      114.88     12.71 o 
   0   9   5       19.78       18.48      7.29 o 
   1   9   5        7.69        7.18      4.09 o 
   2   9   5       18.46       26.49      5.69 o 
   3   9   5       43.47       47.35      7.05 o 
   4   9   5        7.28       -5.91      7.08 o 
  -8  10   5        8.66       12.78      7.08 o 
  -7  10   5        2.96       10.22      6.74 o 
  -6  10   5       71.59       63.21     10.88 o 
  -5  10   5       13.71        6.39      5.98 o 
  -4  10   5       64.10       63.76     10.57 o 
  -3  10   5       12.06        3.56      5.84 o 
  -2  10   5       35.90       50.22     10.05 o 
  -1  10   5       10.11       16.82      7.67 o 
   0  10   5       33.82       33.55      6.31 o 
   1  10   5       73.94       88.53      8.80 o 
   2  10   5        0.57        4.08      4.42 o 
   3  10   5       60.23       48.46      7.78 o 
  -7  11   5        4.71        9.81      7.56 o 
  -6  11   5        0.02       -1.73      5.77 o 
  -5  11   5        9.34       11.33      6.87 o 
  -4  11   5        3.57        9.60      6.56 o 
  -3  11   5       17.27       15.68      7.18 o 
  -2  11   5        6.22        7.08      6.08 o 
  -1  11   5        3.29        9.52      4.81 o 
   0  11   5       16.57        9.35      5.13 o 
   1  11   5       19.12       20.16      5.87 o 
   2  11   5        3.02        9.90      6.46 o 
  -5  12   5        3.72        4.97      7.15 o 
  -4  12   5        3.55       12.30      7.46 o 
  -3  12   5       23.41       46.35     10.29 o 
  -2  12   5       14.97       15.63      5.28 o 
  -1  12   5       59.78       70.68      8.50 o 
   0  12   5        0.18        0.98     10.22 o 
  -2 -12   6        8.52       15.20      8.88 o 
  -1 -12   6        0.76       -3.35      6.84 o 
   0 -12   6        4.23        6.56      7.91 o 
   1 -12   6        1.21       12.19      8.19 o 
   2 -12   6       35.40       38.30     10.95 o 
   3 -12   6        3.71        3.66      7.08 o 
  -4 -11   6        6.55        6.70      6.77 o 
  -3 -11   6        6.26        3.25      6.29 o 
  -2 -11   6        7.67        8.12      7.39 o 
  -1 -11   6       30.69       39.79     10.57 o 
   0 -11   6       83.24       78.75     12.64 o 
   1 -11   6        0.29        4.59      7.01 o 
   2 -11   6       51.57       70.36     11.81 o 
   3 -11   6        0.16        0.74      3.76 o 
   4 -11   6        0.03        3.32      5.28 o 
   5 -11   6        5.39       13.30      6.70 o 
  -6 -10   6        5.01       13.50      6.87 o 
  -5 -10   6        3.08       11.19      7.49 o 
  -4 -10   6        4.88       -1.28      5.39 o 
  -3 -10   6       90.03       76.40     12.33 o 
  -2 -10   6        5.51        7.18      7.29 o 
  -1 -10   6        1.62       -2.62      5.73 o 
   0 -10   6       29.95       20.69      7.91 o 
   1 -10   6       43.90       51.32      6.12 o 
   2 -10   6        0.66        2.14      3.68 o 
   3 -10   6       54.70       43.77      6.27 o 
   4 -10   6        1.43        9.50      5.80 o 
   5 -10   6       55.10       42.97      9.50 o 
   6 -10   6       16.75       12.26      6.84 o 
  -7  -9   6        0.70        3.66      6.25 o 
  -6  -9   6        2.54        4.42      6.46 o 
  -5  -9   6        1.47        7.43      6.46 o 
  -4  -9   6        1.10       -2.69      5.46 o 
  -3  -9   6       21.87       22.66      7.87 o 
  -2  -9   6        7.25        7.84      6.32 o 
  -1  -9   6        2.93        0.50      4.51 o 
   0  -9   6        8.98        4.47      4.80 o 
   1  -9   6        7.86        9.34      3.58 o 
   2  -9   6        0.62        4.85      4.90 o 
   3  -9   6       17.24       18.66      4.53 o 
   4  -9   6       45.17       47.56     16.04 o 
   5  -9   6        6.26       14.06      6.74 o 
   6  -9   6       12.30       11.92      6.70 o 
   7  -9   6        6.69        2.76      6.01 o 
  -8  -8   6        1.62       13.78      7.53 o 
  -7  -8   6       69.78       74.95     11.95 o 
  -6  -8   6       27.44       17.58      7.43 o 
  -5  -8   6       11.83        9.98      5.94 o 
  -4  -8   6       20.01       17.57      4.16 o 
  -3  -8   6        6.09        8.99      6.03 o 
  -2  -8   6       67.49       75.43      6.23 o 
  -1  -8   6        2.49       10.74      3.92 o 
   0  -8   6      214.96      210.67     18.25 o 
   1  -8   6       59.27       49.45      5.58 o 
   2  -8   6       53.58       48.99      5.63 o 
   3  -8   6        6.38        4.43      3.21 o 
   4  -8   6      177.18      183.23     14.94 o 
   5  -8   6       76.61       72.70     10.64 o 
   6  -8   6      122.41      131.52     13.92 o 
   7  -8   6       19.49       27.94      8.53 o 
   8  -8   6        0.83        7.36      5.39 o 
  -8  -7   6        1.45        2.59      6.11 o 
  -7  -7   6       12.44       15.23      7.05 o 
  -6  -7   6        2.58        3.08      3.52 o 
  -5  -7   6       14.48        9.37      3.74 o 
  -4  -7   6        4.42        4.61      3.31 o 
  -3  -7   6        1.80       -0.75      2.55 o 
  -2  -7   6        6.12        6.76      3.03 o 
  -1  -7   6        1.15       -0.16      2.70 o 
   0  -7   6        0.00       -2.30      2.30 o 
   1  -7   6       28.77       29.02      4.40 o 
   2  -7   6       21.38       20.97      4.04 o 
   3  -7   6       12.59       12.60      3.70 o 
   4  -7   6      170.62      162.85     13.57 o 
   5  -7   6       92.45       87.35     11.12 o 
   6  -7   6       29.11       43.35      9.57 o 
   7  -7   6       23.17       32.74      8.53 o 
   8  -7   6        0.48        9.81      5.49 o 
  -7  -6   6        4.62        5.02      4.80 o 
  -6  -6   6      123.57      123.32      8.55 o 
  -5  -6   6       92.80       87.56      6.63 o 
  -4  -6   6        4.64        9.23      3.32 o 
  -3  -6   6       39.39       35.71      4.61 o 
  -2  -6   6        1.28        0.93      2.51 o 
  -1  -6   6       90.24      100.89      6.86 o 
   0  -6   6       38.95       51.03     11.00 o 
   1  -6   6      159.77      158.04      7.63 o 
   2  -6   6        1.19       -0.57      2.51 o 
   3  -6   6       85.68       96.76     14.54 o 
   4  -6   6       20.35       25.82      4.44 o 
   5  -6   6      189.78      213.74      9.90 o 
   6  -6   6       10.01       17.62      4.99 o 
   7  -6   6      172.94      202.09     16.75 o 
   8  -6   6        1.91       -4.94      4.94 o 
  -8  -5   6        4.26       12.66      3.20 o 
  -7  -5   6        5.71        9.16      2.56 o 
  -6  -5   6       12.91       16.51      4.02 o 
  -5  -5   6        7.61        6.78      4.33 o 
  -4  -5   6       40.76       33.38      3.14 o 
  -3  -5   6       14.09       12.53      4.10 o 
  -2  -5   6        0.06       -2.05      2.05 o 
  -1  -5   6       29.31       34.82      4.07 o 
   0  -5   6       28.11       24.96      5.49 o 
   1  -5   6        8.38        9.28      2.88 o 
   2  -5   6       14.66       19.00      2.26 o 
   3  -5   6        3.14        1.52      3.08 o 
   4  -5   6        5.13       -0.82      2.27 o 
   5  -5   6        0.20        3.55      3.03 o 
   6  -5   6       66.02       77.29      6.93 o 
   7  -5   6       60.28       67.31      5.59 o 
   8  -5   6        4.19       10.72      4.52 o 
   9  -5   6        0.00       -0.84      3.47 o 
 -10  -4   6       44.82       60.63     11.73 o 
  -9  -4   6        5.14        2.97      9.08 o 
  -8  -4   6        0.17        1.18      2.49 o 
  -7  -4   6      101.69       97.53      6.94 o 
  -6  -4   6       26.94       25.50      2.87 o 
  -5  -4   6       89.81       80.53      7.53 o 
  -4  -4   6      260.42      246.37      6.01 o 
  -3  -4   6        2.73        3.08      1.26 o 
  -2  -4   6      121.81      142.14      6.74 o 
  -1  -4   6      254.82      246.37      9.81 o 
   0  -4   6       57.71       54.17      4.41 o 
   1  -4   6      938.67      943.75     29.03 o 
   2  -4   6      119.49      109.83      3.54 o 
   3  -4   6        0.89        0.93      2.23 o 
   4  -4   6       45.16       36.44      3.42 o 
   5  -4   6      144.26      152.15      6.56 o 
   6  -4   6        9.20       13.40      3.28 o 
   7  -4   6       45.27       37.06      4.67 o 
   8  -4   6       95.55       96.47      6.98 o 
   9  -4   6       44.22       55.77      6.36 o 
 -10  -3   6       15.24       21.23      8.36 o 
  -9  -3   6      134.74      140.19     12.92 o 
  -8  -3   6       88.61       78.80      8.70 o 
  -7  -3   6       69.89       80.00      6.28 o 
  -6  -3   6       62.46       66.02      5.30 o 
  -5  -3   6        7.62        8.51      2.67 o 
  -4  -3   6       12.25       13.03      2.23 o 
  -3  -3   6       43.30       51.35      2.96 o 
  -2  -3   6       24.46       23.38      1.74 o 
  -1  -3   6      109.40      114.90      5.82 o 
   0  -3   6       56.59       52.85      9.39 o 
   1  -3   6        0.03        0.75      1.63 o 
   2  -3   6        0.95        1.05      2.31 o 
   3  -3   6       46.27       42.33      3.23 o 
   4  -3   6       23.74       20.36      4.78 o 
   5  -3   6      142.42      141.13      6.35 o 
   6  -3   6       64.63       70.56      5.27 o 
   7  -3   6       10.46       10.06      3.37 o 
   8  -3   6        0.18        3.15      3.14 o 
   9  -3   6        0.81       -0.70      3.59 o 
 -11  -2   6       23.39       26.74      6.22 o 
 -10  -2   6        4.91        8.84      5.73 o 
  -9  -2   6       41.06       44.14      8.57 o 
  -8  -2   6        8.43        7.11      4.75 o 
  -7  -2   6        0.93        0.88      2.83 o 
  -6  -2   6      155.92      207.49      8.72 o 
  -5  -2   6       18.06       15.07      3.52 o 
  -4  -2   6      145.54      148.21     10.52 o 
  -3  -2   6     1099.71     1039.46     22.31 o 
  -2  -2   6       31.33       39.88      2.61 o 
  -1  -2   6        4.45        6.67      1.68 o 
   0  -2   6      743.17      808.60     17.66 o 
   1  -2   6       25.55       30.94      2.87 o 
   2  -2   6     1585.72     1674.92     34.93 o 
   3  -2   6       68.12       57.95      5.77 o 
   4  -2   6        0.68        1.23      2.28 o 
   5  -2   6       18.18       18.82      3.31 o 
   6  -2   6       56.58       58.59      5.08 o 
   7  -2   6       41.83       41.80      6.99 o 
   8  -2   6        0.03       -0.86      5.60 o 
   9  -2   6        2.47        2.03      4.53 o 
 -11  -1   6        3.36        8.84      6.25 o 
 -10  -1   6        1.32        5.56      5.66 o 
  -9  -1   6       16.32       12.81      5.77 o 
  -8  -1   6        1.17        6.60      4.63 o 
  -7  -1   6       10.55       13.10      3.58 o 
  -6  -1   6        0.29        2.71      2.69 o 
  -5  -1   6       22.82       24.24      3.35 o 
  -4  -1   6        6.23        5.03      2.15 o 
  -3  -1   6      194.60      178.45     15.18 o 
  -2  -1   6       30.51       40.22      4.96 o 
  -1  -1   6      121.51      114.81      4.49 o 
   0  -1   6        0.09        1.83      1.78 o 
   1  -1   6       20.40       15.04      2.56 o 
   2  -1   6      440.51      453.10     12.47 o 
   3  -1   6        0.20        0.63      2.11 o 
   4  -1   6       40.41       39.70      4.85 o 
   5  -1   6        9.61        8.70      3.71 o 
   6  -1   6      149.38      146.90     10.69 o 
   7  -1   6        0.07        1.12      8.89 o 
   8  -1   6        8.04       11.57      4.90 o 
   9  -1   6       18.40       15.46      5.48 o 
 -11   0   6       25.72       16.51      6.39 o 
 -10   0   6        2.55        5.66      5.77 o 
  -9   0   6       16.80       18.82      6.67 o 
  -8   0   6       69.17       83.93      9.71 o 
  -7   0   6        0.39        3.23      2.78 o 
  -6   0   6        4.69        5.36      2.78 o 
  -5   0   6        6.11       40.69      5.39 o 
  -4   0   6      644.57      646.20     15.89 o 
  -3   0   6      316.32      324.33     11.52 o 
  -2   0   6     5491.73     5753.15    107.57 o 
  -1   0   6      693.67      874.71     19.14 o 
   0   0   6       91.93      109.89      4.95 o 
   1   0   6      416.82      464.08     12.25 o 
   2   0   6       19.30       17.91      2.92 o 
   3   0   6      743.50      759.18     25.56 o 
   4   0   6       41.38       38.60      4.66 o 
   5   0   6       45.36       52.48      6.39 o 
   6   0   6       40.26       33.81      5.38 o 
   7   0   6      135.13      137.98      9.53 o 
   8   0   6        0.00        2.14      4.38 o 
   9   0   6        0.27        1.07      4.48 o 
 -11   1   6        4.09        1.52      5.42 o 
 -10   1   6        0.17       -0.59      4.94 o 
  -9   1   6       15.30        7.08      5.32 o 
  -8   1   6      180.66      186.92     13.57 o 
  -7   1   6      296.71      297.86     11.37 o 
  -6   1   6        0.12        4.83      2.76 o 
  -5   1   6      326.84      299.95     10.18 o 
  -4   1   6       38.93       41.61      3.80 o 
  -3   1   6       58.91       53.64      5.49 o 
  -2   1   6      237.92      278.58     39.06 o 
  -1   1   6      176.91      176.07      6.28 o 
   0   1   6      287.77      297.55      8.86 o 
   1   1   6        0.76        1.57      1.85 o 
   2   1   6        2.29        0.98      1.92 o 
   3   1   6       67.04       62.43      4.91 o 
   4   1   6      119.35      119.95      7.93 o 
   5   1   6       81.85       67.34      6.60 o 
   6   1   6       25.35       29.79      5.11 o 
   7   1   6        0.32       -6.89      6.89 o 
   8   1   6       13.72       22.96      5.45 o 
 -11   2   6       10.42       11.29      6.39 o 
 -10   2   6       17.41       33.09      8.15 o 
  -9   2   6        6.90        4.73      5.42 o 
  -8   2   6        0.00       -1.90      3.94 o 
  -7   2   6      555.55      545.47     23.45 o 
  -6   2   6       18.77       22.71      7.27 o 
  -5   2   6        0.57       -0.04      4.61 o 
  -4   2   6        5.22       10.64      3.57 o 
  -3   2   6     2055.86     2156.78     43.40 o 
  -2   2   6      539.30      538.06     13.43 o 
  -1   2   6     3378.44     3773.24     72.01 o 
   0   2   6       11.16       16.43      2.57 o 
   1   2   6       34.56       34.44      3.41 o 
   2   2   6        4.85        7.38      2.45 o 
   3   2   6       46.51       42.35      6.37 o 
   4   2   6       45.18       48.53      5.56 o 
   5   2   6       83.50       72.42      6.41 o 
   6   2   6       29.29       34.06      7.84 o 
   7   2   6        0.95        8.81      6.67 o 
   8   2   6      170.02      127.41     15.96 o 
 -11   3   6        3.32        4.52      5.46 o 
 -10   3   6       80.99       85.52     11.95 o 
  -9   3   6        0.04       -3.35      4.94 o 
  -8   3   6        1.62        7.39      4.84 o 
  -7   3   6       82.52       99.82      9.88 o 
  -6   3   6       55.86       49.71     14.07 o 
  -5   3   6        4.74        5.70      2.76 o 
  -4   3   6       39.99       40.63      4.05 o 
  -3   3   6      115.71      116.08      5.56 o 
  -2   3   6      281.49      283.00      8.74 o 
  -1   3   6       10.74       10.90      4.04 o 
   0   3   6      155.00      159.39      6.09 o 
   1   3   6       13.07       12.71      3.49 o 
   2   3   6        3.51       11.65      4.40 o 
   3   3   6       36.22       37.54      4.13 o 
   4   3   6        1.35       -2.39      2.39 o 
   5   3   6        1.76       -0.31      5.04 o 
   6   3   6       26.86       22.21      7.94 o 
   7   3   6        4.68        9.95      6.98 o 
   8   3   6        3.48        3.87      6.98 o 
 -11   4   6       11.83       21.79      7.29 o 
 -10   4   6        1.75        5.42      5.25 o 
  -9   4   6        7.52       13.99      6.11 o 
  -8   4   6        0.26        3.59      5.11 o 
  -7   4   6      329.48      336.82     18.44 o 
  -6   4   6      822.74      747.45     29.12 o 
  -5   4   6      103.34      112.10      7.70 o 
  -4   4   6      147.70      128.83      6.52 o 
  -3   4   6      254.05      246.95      8.62 o 
  -2   4   6       91.37      101.08      5.04 o 
  -1   4   6      121.76      115.60      5.08 o 
   0   4   6      239.22      244.06      7.68 o 
   1   4   6       55.78       63.51      4.00 o 
   2   4   6        4.95        9.27      4.14 o 
   3   4   6       37.04       44.49      8.43 o 
   4   4   6       27.70       20.79      7.11 o 
   5   4   6       71.33       63.41     10.64 o 
   6   4   6       89.21       95.40     13.40 o 
   7   4   6       20.39       29.15      9.36 o 
 -11   5   6        0.00        0.86      5.28 o 
 -10   5   6        0.21       10.12      6.25 o 
  -9   5   6       10.92       10.71      6.04 o 
  -8   5   6        0.40       -1.55      4.25 o 
  -7   5   6        1.87        5.42      4.97 o 
  -6   5   6       71.34       90.56      9.74 o 
  -5   5   6       82.69       98.75      9.95 o 
  -4   5   6        0.38        5.77      4.84 o 
  -3   5   6      490.12      502.05     13.79 o 
  -2   5   6      134.29      123.30      5.72 o 
  -1   5   6        1.30        1.35      1.72 o 
   0   5   6        0.95        3.42      4.52 o 
   1   5   6       68.06       56.99      8.60 o 
   2   5   6       10.85        3.28      5.18 o 
   3   5   6        0.00        2.04      4.59 o 
   4   5   6       21.55       22.28      7.94 o 
   5   5   6        1.62        0.41      5.84 o 
   6   5   6       15.79       22.76      9.08 o 
   7   5   6       31.42       60.51     12.36 o 
 -11   6   6        6.22        5.22      7.67 o 
 -10   6   6       15.07       30.60      8.88 o 
  -9   6   6       63.57       55.47     10.19 o 
  -8   6   6        1.72        6.91      5.91 o 
  -7   6   6       39.91       48.01      8.50 o 
  -6   6   6      292.40      294.23     17.03 o 
  -5   6   6      222.71      194.69     13.61 o 
  -4   6   6       15.50       15.44      5.77 o 
  -3   6   6       52.11       55.50      7.98 o 
  -2   6   6      478.33      468.21     21.48 o 
  -1   6   6        0.88        0.38      4.49 o 
   0   6   6       43.13       43.93      7.91 o 
   1   6   6      158.00      137.39     12.47 o 
   2   6   6       66.35       67.25     10.12 o 
   3   6   6       13.70       16.01      4.30 o 
   4   6   6       51.36       61.17     11.19 o 
   5   6   6       11.66       10.95      6.98 o 
   6   6   6       39.01       56.82     12.05 o 
 -10   7   6        0.63        5.28      6.36 o 
  -9   7   6       13.50       20.65      7.60 o 
  -8   7   6       27.63       25.39      7.77 o 
  -7   7   6        4.23        9.19      5.87 o 
  -6   7   6       12.61        7.05      5.32 o 
  -5   7   6       78.54       90.32     10.33 o 
  -4   7   6       10.00        9.60      5.42 o 
  -3   7   6        3.23        5.18      4.90 o 
  -2   7   6        0.04        1.21      4.80 o 
  -1   7   6        3.07        6.49      5.22 o 
   0   7   6       65.23       72.67      9.81 o 
   1   7   6        0.19        1.87      4.59 o 
   2   7   6        4.30        1.38      5.32 o 
   3   7   6        0.07       -3.19      3.19 o 
   4   7   6       27.90       38.17     10.05 o 
   5   7   6        2.95       -6.01      6.70 o 
   6   7   6       12.96       13.44      9.26 o 
 -10   8   6       43.67       52.43     11.29 o 
  -9   8   6        8.41       11.60      7.46 o 
  -8   8   6       41.72       40.96      8.95 o 
  -7   8   6        0.28       -0.38      4.84 o 
  -6   8   6       19.60       18.96      6.56 o 
  -5   8   6        8.97        7.08      5.66 o 
  -4   8   6        3.82        1.97      4.73 o 
  -3   8   6       91.06       91.94     10.71 o 
  -2   8   6       24.10       24.35      7.32 o 
  -1   8   6      120.51      115.98     12.30 o 
   0   8   6        3.82        1.52      5.60 o 
   1   8   6       44.98       41.96      9.08 o 
   2   8   6      114.75      120.50      9.24 o 
   3   8   6        5.78        6.90      4.44 o 
   4   8   6        8.99       17.23      8.36 o 
   5   8   6        0.88        6.84      7.77 o 
  -9   9   6        2.81       -4.46      6.36 o 
  -8   9   6        9.93       12.95      6.74 o 
  -7   9   6       34.23       42.45      9.39 o 
  -6   9   6        1.19        2.97      5.60 o 
  -5   9   6        0.61        5.04      5.87 o 
  -4   9   6        2.50        9.29      5.60 o 
  -3   9   6       31.96       28.43      7.77 o 
  -2   9   6        0.94       10.71      6.15 o 
  -1   9   6       20.14       19.20      7.81 o 
   0   9   6       19.90       24.94      7.98 o 
   1   9   6        9.25       15.78      7.32 o 
   2   9   6        8.79        4.63      4.32 o 
   3   9   6       24.21       29.43      6.43 o 
   4   9   6        3.46       -2.11      7.60 o 
  -8  10   6       29.20       42.66      9.77 o 
  -7  10   6        2.64        3.45      5.73 o 
  -6  10   6       55.35       42.38      9.84 o 
  -5  10   6        0.33        8.53      6.08 o 
  -4  10   6        2.97       -4.42      4.42 o 
  -3  10   6        6.84       15.61      7.43 o 
  -2  10   6      281.75      301.04     19.93 o 
  -1  10   6       48.34       33.26      9.46 o 
   0  10   6        2.18        1.14      6.32 o 
   1  10   6        4.16        4.60      4.75 o 
   2  10   6        3.14       -1.20      4.11 o 
   3  10   6       56.85       56.98      7.90 o 
  -7  11   6        0.94        4.70      6.84 o 
  -6  11   6        0.05        7.22      7.43 o 
  -5  11   6        0.03        1.76      6.18 o 
  -4  11   6        1.39        0.00      6.49 o 
  -3  11   6        0.21        3.21      6.15 o 
  -2  11   6       52.68       46.07     10.36 o 
  -1  11   6        7.36       -1.07      6.36 o 
   0  11   6       14.39       25.04      6.04 o 
   1  11   6        2.82        1.50      4.50 o 
  -4  12   6        2.27       -5.32      6.56 o 
  -3  12   6        1.25       -6.15      6.15 o 
  -2  12   6        0.10       -1.41      9.90 o 
  -2 -12   7       24.62       34.19     10.98 o 
  -1 -12   7        5.09       -3.90      7.08 o 
   0 -12   7        5.00       11.95      8.81 o 
   1 -12   7       15.74       10.15      8.50 o 
   2 -12   7        0.14        5.25      7.60 o 
   3 -12   7        1.67       -0.48      8.08 o 
  -4 -11   7        0.52       -3.28      5.42 o 
  -3 -11   7        0.00       -3.87      5.42 o 
  -2 -11   7        0.67        5.70      7.25 o 
  -1 -11   7       11.04        6.87      7.39 o 
   0 -11   7        1.68       -3.49      6.22 o 
   1 -11   7       26.24       51.53     10.98 o 
   2 -11   7       34.33       25.73      8.63 o 
   3 -11   7       10.25       10.02      4.66 o 
   4 -11   7        1.41        4.46      5.94 o 
  -6 -10   7        6.75       18.72      8.29 o 
  -5 -10   7        2.94        6.39      6.08 o 
  -4 -10   7        0.17        1.14      6.11 o 
  -3 -10   7        5.14        5.66      6.91 o 
  -2 -10   7       24.17       40.62     10.15 o 
  -1 -10   7        0.86        7.60      6.67 o 
   0 -10   7        1.19       -4.22      4.39 o 
   1 -10   7        1.07       -3.25      3.25 o 
   2 -10   7       29.54       27.01      5.44 o 
   3 -10   7       19.00       27.21      5.56 o 
   4 -10   7       17.76       34.40      8.53 o 
   5 -10   7        8.64       25.59      7.98 o 
   6 -10   7        1.25        2.97      5.91 o 
  -7  -9   7        2.37        8.98      6.32 o 
  -6  -9   7       37.27       33.50      9.67 o 
  -5  -9   7        2.82        8.08      6.91 o 
  -4  -9   7       26.45       27.22      8.91 o 
  -3  -9   7        2.95        1.17      5.42 o 
  -2  -9   7       13.21       20.17     10.38 o 
  -1  -9   7        2.69        5.91      3.61 o 
   0  -9   7       22.69       24.02      4.74 o 
   1  -9   7       22.40       29.88      6.15 o 
   2  -9   7       10.45        9.92      4.21 o 
   3  -9   7       59.54       49.35      6.22 o 
   4  -9   7        9.55        4.87      6.01 o 
   5  -9   7        4.63        4.46      5.91 o 
   6  -9   7        3.60       -5.22      5.22 o 
  -8  -8   7        2.48       -0.21      6.18 o 
  -7  -8   7       74.13       58.51     11.23 o 
  -6  -8   7       56.33       64.66     11.26 o 
  -5  -8   7       20.95       27.94      8.53 o 
  -4  -8   7       12.50       13.71      3.97 o 
  -3  -8   7        1.70        6.88      3.45 o 
  -2  -8   7        1.71        3.85      3.14 o 
  -1  -8   7       25.53       25.73      4.65 o 
   0  -8   7       11.67       12.95      6.65 o 
   1  -8   7       45.59       48.65      5.84 o 
   2  -8   7        0.18        0.55      3.11 o 
   3  -8   7      202.80      187.58     16.04 o 
   4  -8   7        2.84        2.76      5.73 o 
   5  -8   7        4.66        4.90      6.32 o 
   6  -8   7       99.23      143.30     14.92 o 
   7  -8   7        3.00        1.45      5.04 o 
  -8  -7   7       10.16        1.59      6.77 o 
  -7  -7   7        0.90        2.21      6.18 o 
  -6  -7   7       34.15       33.47      5.45 o 
  -5  -7   7       53.65       62.77      6.34 o 
  -4  -7   7       13.14       12.23      3.87 o 
  -3  -7   7        5.93        3.80      3.22 o 
  -2  -7   7       20.67       20.21      7.46 o 
  -1  -7   7       31.38       28.66      4.66 o 
   0  -7   7        2.90        2.42      3.70 o 
   1  -7   7        0.90        4.80      5.84 o 
   2  -7   7       29.08       35.78      5.00 o 
   3  -7   7       64.41       61.17      6.10 o 
   4  -7   7      104.49      114.43     12.33 o 
   5  -7   7       94.78      113.29     12.57 o 
   6  -7   7        8.60        9.57      6.29 o 
   7  -7   7       56.50       52.95     10.33 o 
   8  -7   7       32.62       28.11      8.05 o 
  -8  -6   7        0.51       -3.42      4.77 o 
  -7  -6   7       19.70        6.96      4.12 o 
  -6  -6   7      112.32      102.10      7.64 o 
  -5  -6   7      119.85      125.92      8.03 o 
  -4  -6   7        1.93        3.75      3.33 o 
  -3  -6   7        2.40        5.01      2.98 o 
  -2  -6   7        2.26       -0.84      2.75 o 
  -1  -6   7       66.27       69.69      5.78 o 
   0  -6   7      114.61      102.45      6.81 o 
   1  -6   7       50.95       44.86      4.98 o 
   2  -6   7       88.89       91.44      6.48 o 
   3  -6   7      142.80      143.38      8.24 o 
   4  -6   7      305.41      305.46     18.13 o 
   5  -6   7        5.62        6.01      5.60 o 
   6  -6   7       98.47      115.91     13.16 o 
   7  -6   7      126.85      148.48     15.51 o 
   8  -6   7        1.78        4.70      6.77 o 
  -8  -5   7        0.22        3.42      4.87 o 
  -7  -5   7       79.63       70.08      9.05 o 
  -6  -5   7        0.61       -0.98      2.94 o 
  -5  -5   7       30.52       29.38      4.72 o 
  -4  -5   7        0.31       -1.45      2.83 o 
  -3  -5   7        0.09       -1.61      2.38 o 
  -2  -5   7        0.06       -0.88      2.44 o 
  -1  -5   7        3.08       -1.18      2.33 o 
   0  -5   7       28.59       27.93      3.98 o 
   1  -5   7       79.15       77.65      5.70 o 
   2  -5   7       14.92       22.22      3.79 o 
   3  -5   7       47.86       48.96      3.60 o 
   4  -5   7        1.95       -1.47      2.32 o 
   5  -5   7       87.66       94.14      5.55 o 
   6  -5   7       20.46       16.86      3.65 o 
   7  -5   7        5.99        2.79      3.28 o 
   8  -5   7        3.16        2.97      6.32 o 
 -10  -4   7       69.71       67.15      7.33 o 
  -9  -4   7       82.02       87.07      7.41 o 
  -8  -4   7        0.25        0.08      2.50 o 
  -7  -4   7      160.14      152.76      6.42 o 
  -6  -4   7      126.81      129.21      5.92 o 
  -5  -4   7      166.06      165.42      5.24 o 
  -4  -4   7      185.42      175.65      4.89 o 
  -3  -4   7        4.94        3.86      1.69 o 
  -2  -4   7       11.69       11.89      3.09 o 
  -1  -4   7      180.34      185.98     20.45 o 
   0  -4   7       81.05       86.34      5.70 o 
   1  -4   7      241.59      265.52      6.67 o 
   2  -4   7       14.04       16.79      2.51 o 
   3  -4   7        0.24        0.45      4.18 o 
   4  -4   7      148.63      139.65      5.95 o 
   5  -4   7       43.01       42.56      4.21 o 
   6  -4   7      121.36      124.76      6.78 o 
   7  -4   7        3.03        3.62      3.08 o 
   8  -4   7        1.14        4.71      4.27 o 
 -10  -3   7       24.69       25.04      5.40 o 
  -9  -3   7        1.45       16.20      6.15 o 
  -8  -3   7       36.32       44.17      5.81 o 
  -7  -3   7        0.33       -1.61      2.67 o 
  -6  -3   7       10.82        6.05      2.75 o 
  -5  -3   7        1.27       10.12      2.65 o 
  -4  -3   7        9.97        7.86      2.43 o 
  -3  -3   7      100.19       94.11      4.58 o 
  -2  -3   7        6.94        5.51      1.43 o 
  -1  -3   7      120.82      119.15      8.17 o 
   0  -3   7       56.08       52.03      4.82 o 
   1  -3   7        3.92        5.20      1.90 o 
   2  -3   7      136.11      135.09      6.12 o 
   3  -3   7       70.33       70.54      5.39 o 
   4  -3   7       62.12       60.58      8.57 o 
   5  -3   7       46.12       33.78      7.77 o 
   6  -3   7       85.70       93.03      6.79 o 
   7  -3   7        1.19        4.73      5.84 o 
   8  -3   7        0.83       -0.76      6.15 o 
 -11  -2   7        0.75        5.56      5.84 o 
 -10  -2   7        3.71        6.25      5.84 o 
  -9  -2   7       69.92       83.13     10.78 o 
  -8  -2   7      180.15      257.69     16.16 o 
  -7  -2   7       19.86       25.07      4.33 o 
  -6  -2   7      634.71      620.10     17.12 o 
  -5  -2   7        9.26       13.09      2.95 o 
  -4  -2   7      239.56      264.99      8.64 o 
  -3  -2   7      787.57      818.05     24.02 o 
  -2  -2   7      218.42      224.37      6.81 o 
  -1  -2   7      461.60      496.41     11.98 o 
   0  -2   7      148.88      148.41      5.44 o 
   1  -2   7       14.59       12.63      2.64 o 
   2  -2   7      150.99      163.34      6.91 o 
   3  -2   7        7.34        3.86      2.56 o 
   4  -2   7        4.24        8.83      3.51 o 
   5  -2   7      161.62      154.58      8.62 o 
   6  -2   7       86.99       81.13      7.38 o 
   7  -2   7       89.13       86.02      8.31 o 
   8  -2   7        0.39       -4.03      4.03 o 
 -11  -1   7        0.69       16.03      6.29 o 
 -10  -1   7        6.13       -2.14      4.35 o 
  -9  -1   7       69.86       72.43     10.02 o 
  -8  -1   7       36.90       32.82      5.17 o 
  -7  -1   7       12.75       14.19      3.55 o 
  -6  -1   7      131.61      130.87      6.92 o 
  -5  -1   7       75.69       71.76      5.00 o 
  -4  -1   7       49.54       49.68      4.01 o 
  -3  -1   7      275.74      272.47      8.36 o 
  -2  -1   7      123.59      107.94      4.75 o 
  -1  -1   7      150.07      159.98     16.63 o 
   0  -1   7        0.44       -1.60      1.64 o 
   1  -1   7        3.68        3.41      2.00 o 
   2  -1   7      137.31      131.61      9.91 o 
   3  -1   7        0.12        5.39      2.80 o 
   4  -1   7       13.74        6.33      3.27 o 
   5  -1   7       14.80       13.79      4.00 o 
   6  -1   7        3.43       -0.40      3.53 o 
   7  -1   7        0.23        3.44      4.18 o 
   8  -1   7        7.13       10.52      5.01 o 
 -11   0   7        1.30       11.23      6.32 o 
 -10   0   7       23.27       35.19      8.25 o 
  -9   0   7       12.99       25.70      7.29 o 
  -8   0   7      126.82      145.46     13.06 o 
  -6   0   7        8.14       15.67      3.46 o 
  -5   0   7      484.89      433.74     12.76 o 
  -4   0   7       45.92       39.17      3.72 o 
  -3   0   7      409.93      479.12     12.67 o 
  -2   0   7     1545.09     1840.25     37.33 o 
  -1   0   7      982.41     1106.79     23.96 o 
   0   0   7      433.27      494.25     12.83 o 
   1   0   7      125.08      143.35     12.74 o 
   2   0   7        0.03       -2.05      2.05 o 
   3   0   7        8.02        3.76      2.62 o 
   4   0   7      159.18      145.00      7.95 o 
   5   0   7        1.62        3.49      6.60 o 
   6   0   7      123.94      114.66     13.37 o 
   7   0   7      226.20      213.20     11.40 o 
   8   0   7        3.41        4.80      4.73 o 
 -11   1   7        0.00       -0.79      4.63 o 
 -10   1   7       66.50       85.00     11.95 o 
  -9   1   7       26.62       40.41      8.22 o 
  -8   1   7        0.31       -1.13      3.11 o 
  -7   1   7       10.62       17.45      4.06 o 
  -6   1   7       17.88       15.99      5.13 o 
  -5   1   7       71.44       65.33      8.15 o 
  -4   1   7      203.62      190.52     17.99 o 
  -3   1   7       32.88       41.94      3.66 o 
  -2   1   7       45.97       55.28      3.89 o 
  -1   1   7      146.63      145.80      5.93 o 
   0   1   7        0.08        1.17      2.97 o 
   1   1   7      177.66      197.51      7.57 o 
   2   1   7        1.75        0.41      3.21 o 
   3   1   7       79.08       74.67      7.24 o 
   4   1   7        9.99        4.15      3.13 o 
   5   1   7       12.13       17.65      4.35 o 
   6   1   7        0.68        2.10      3.58 o 
   7   1   7       21.99       12.39     12.30 o 
   8   1   7        0.04       -0.35      6.01 o 
 -11   2   7        2.23        1.31      5.80 o 
 -10   2   7        6.37       13.44      6.53 o 
  -9   2   7       22.28       30.01      7.53 o 
  -8   2   7       27.72       25.39      6.91 o 
  -7   2   7      143.85      138.43      7.96 o 
  -6   2   7      209.13      266.80     10.28 o 
  -5   2   7      170.39      144.50      7.10 o 
  -4   2   7        0.07       -1.93      1.93 o 
  -3   2   7      225.65      218.70      7.87 o 
  -2   2   7      129.79      157.89      6.40 o 
  -1   2   7      618.29      659.94     16.03 o 
   0   2   7        6.96        7.28      2.36 o 
   1   2   7       61.00       63.74      6.70 o 
   2   2   7        2.15        7.17      2.81 o 
   3   2   7        0.02        2.94      2.57 o 
   4   2   7        2.61        1.56      2.86 o 
   5   2   7       46.37       43.09      5.53 o 
   6   2   7        9.56        6.90      4.35 o 
   7   2   7        1.71        6.70      7.74 o 
   8   2   7      181.91      171.79     18.62 o 
 -11   3   7        0.01        5.04      5.70 o 
 -10   3   7        7.24        2.76      5.25 o 
  -9   3   7       33.61       42.55      8.46 o 
  -8   3   7       66.63       55.37      9.05 o 
  -7   3   7      119.13      113.74     11.05 o 
  -6   3   7       98.81       97.61      6.76 o 
  -5   3   7        0.04        0.60      2.55 o 
  -4   3   7       10.08       17.50      3.25 o 
  -3   3   7       62.16       64.69      4.61 o 
  -2   3   7       97.41       97.25      5.23 o 
  -1   3   7        2.41        0.07      1.78 o 
   0   3   7       42.73       39.09      5.98 o 
   1   3   7       16.66       24.41      4.27 o 
   2   3   7        0.90       -0.44      2.37 o 
   3   3   7       51.12       52.19      6.75 o 
   4   3   7        7.15        0.40      3.56 o 
   5   3   7        0.10        2.04      5.42 o 
   6   3   7       16.65        6.70      6.94 o 
   7   3   7       50.81       73.33     13.19 o 
 -11   4   7       22.97       38.89      9.26 o 
 -10   4   7       16.43       20.76      7.63 o 
  -9   4   7        0.05        1.07      4.87 o 
  -8   4   7       84.70       82.13     10.29 o 
  -7   4   7       43.13       33.40      7.15 o 
  -6   4   7      175.72      168.95      8.49 o 
  -5   4   7      485.34      485.99     36.33 o 
  -4   4   7       80.16       72.19      5.34 o 
  -3   4   7       31.43       26.08      3.52 o 
  -2   4   7       33.94       26.55      3.30 o 
  -1   4   7      231.04      235.78      8.03 o 
   0   4   7      705.34      697.33     17.00 o 
   1   4   7      119.65      105.62     10.86 o 
   2   4   7      303.46      327.22     18.24 o 
   3   4   7        7.37        7.15      5.70 o 
   4   4   7       88.21       86.42     11.78 o 
   5   4   7        0.29        1.17      5.25 o 
   6   4   7       34.94       28.94      9.43 o 
   7   4   7        8.74        9.88      7.98 o 
 -11   5   7       21.94       35.44      8.50 o 
 -10   5   7        0.47        1.52      5.11 o 
  -9   5   7        0.18        7.25      5.73 o 
  -8   5   7        0.19       -3.80      4.21 o 
  -7   5   7       24.94       27.84      7.05 o 
  -6   5   7        5.61        1.00      4.63 o 
  -5   5   7      100.55       94.74     10.22 o 
  -4   5   7      465.14      451.39     13.61 o 
  -3   5   7       45.74       44.05      4.23 o 
  -2   5   7      102.75       98.06      5.44 o 
  -1   5   7      181.01      164.78      6.51 o 
   0   5   7        5.04        5.46      5.22 o 
   1   5   7       59.49       88.59     10.36 o 
   2   5   7       45.04       49.01      9.22 o 
   3   5   7        6.28        0.07      5.22 o 
   4   5   7       58.78       75.71     11.74 o 
   5   5   7       30.49       42.48     10.19 o 
   6   5   7        8.31       -3.63      6.04 o 
 -10   6   7       20.70        6.63      6.25 o 
  -9   6   7        0.11       -1.55      4.87 o 
  -8   6   7        6.45        7.94      5.87 o 
  -7   6   7      197.90      173.31     13.68 o 
  -6   6   7       32.00       24.42      6.70 o 
  -5   6   7      119.44      101.54     10.85 o 
  -4   6   7      963.77      886.67     33.57 o 
  -3   6   7        3.17        3.66      5.08 o 
  -2   6   7      137.55      136.36     12.16 o 
  -1   6   7      364.52      381.69     19.89 o 
   0   6   7      282.47      268.30     16.37 o 
   1   6   7      132.23      124.17     12.40 o 
   2   6   7        1.33       -4.52      4.52 o 
   3   6   7      106.87      120.16     13.92 o 
   4   6   7       20.29       17.93      7.77 o 
   5   6   7        1.09       -2.31      6.49 o 
   6   6   7        9.38        4.59      7.87 o 
 -10   7   7        1.10        2.28      6.74 o 
  -9   7   7        1.36        4.66      5.98 o 
  -8   7   7       23.71       22.76      7.15 o 
  -7   7   7       22.84       19.07      6.77 o 
  -6   7   7       24.05       20.41      7.01 o 
  -5   7   7        1.24       -3.83      3.83 o 
  -4   7   7       59.46       48.46      8.43 o 
  -3   7   7      153.85      140.47     12.54 o 
  -2   7   7      105.85      106.76     11.60 o 
  -1   7   7       58.64       63.03      9.74 o 
   0   7   7       10.64       15.34      6.42 o 
   1   7   7        0.00        0.31      5.08 o 
   2   7   7       12.97       24.11      7.94 o 
   3   7   7       27.86       28.73      5.44 o 
   4   7   7        7.31       -0.17      7.01 o 
   5   7   7        1.63       -7.15      7.15 o 
  -9   8   7      101.93      117.78     14.47 o 
  -8   8   7        0.12        1.04      5.42 o 
  -7   8   7       57.58       48.80      9.53 o 
  -6   8   7       16.17       20.38      7.11 o 
  -5   8   7      119.63      100.68     12.12 o 
  -4   8   7       84.07       83.41     10.81 o 
  -3   8   7      811.12      788.65     33.02 o 
  -2   8   7       37.70       32.26      8.25 o 
  -1   8   7        0.58       -1.35      5.15 o 
   0   8   7       67.26       73.29     11.19 o 
   1   8   7        8.12        8.60      6.53 o 
   2   8   7        0.28        2.18      6.42 o 
   3   8   7        7.33        1.52      7.18 o 
   4   8   7        1.70        3.90      8.05 o 
  -9   9   7       24.95       34.12      9.88 o 
  -8   9   7        0.35       -1.14      5.60 o 
  -7   9   7       15.59       17.06      7.36 o 
  -6   9   7        4.25       10.95      6.39 o 
  -5   9   7        3.35        3.70      5.84 o 
  -4   9   7        7.27       10.88      6.42 o 
  -3   9   7       43.22       37.30      8.67 o 
  -2   9   7       40.93       44.49      9.71 o 
  -1   9   7       77.24       72.88     11.95 o 
   0   9   7       44.54       56.54     11.26 o 
   1   9   7        4.27        5.94      7.15 o 
   2   9   7        6.51        9.86      4.73 o 
   3   9   7       18.08       19.62      9.12 o 
  -8  10   7       63.10       69.94     12.33 o 
  -7  10   7        2.60       12.47      7.29 o 
  -6  10   7       70.89       62.79     11.33 o 
  -5  10   7       69.92       62.93     11.33 o 
  -4  10   7       10.93        1.90      5.87 o 
  -3  10   7        0.22       -5.87      5.87 o 
  -2  10   7       85.36       80.68     12.23 o 
  -1  10   7      163.64      214.69     18.44 o 
   0  10   7        3.81        0.73      6.91 o 
   1  10   7       10.18       15.01      5.76 o 
   2  10   7        0.56        9.88      5.85 o 
  -6  11   7       11.88        0.45      6.63 o 
  -5  11   7        8.93        7.60      7.29 o 
  -4  11   7        4.03        9.60      7.39 o 
  -3  11   7        2.54       16.06      8.15 o 
  -2  11   7       73.37      100.13     14.09 o 
  -1  11   7        2.52       -4.49      6.46 o 
   0  11   7        0.01        6.35      4.88 o 
  -1 -12   8        2.64       -0.55      7.67 o 
   0 -12   8       23.56       30.77     11.43 o 
   1 -12   8        7.47        9.81      8.81 o 
  -4 -11   8        2.98        2.11      6.18 o 
  -3 -11   8        1.16       -0.17      6.98 o 
  -2 -11   8        0.23        0.97      7.29 o 
  -1 -11   8        4.06       16.79      9.19 o 
   0 -11   8       14.29       22.76      9.60 o 
   1 -11   8       63.59       58.75     12.19 o 
   2 -11   8        3.80        1.67      4.32 o 
   3 -11   8        1.49        2.28      5.84 o 
   4 -11   8        0.70        6.70      5.63 o 
  -5 -10   8        0.58       -2.25      5.49 o 
  -4 -10   8        3.94        5.70      6.74 o 
  -3 -10   8        0.78        6.32      6.42 o 
  -2 -10   8       43.98       49.80     10.78 o 
  -1 -10   8        2.45        1.61      5.01 o 
   0 -10   8        4.81        6.50      4.22 o 
   1 -10   8      170.47      198.43     10.78 o 
   2 -10   8       50.62       48.27      6.95 o 
   3 -10   8       29.21       35.20      6.22 o 
   4 -10   8        0.80        1.31      5.77 o 
   5 -10   8        9.04       21.76      7.43 o 
  -6  -9   8        7.64        7.74      6.84 o 
  -5  -9   8       16.58       25.18      8.60 o 
  -4  -9   8        0.20        0.45      5.63 o 
  -3  -9   8        2.14        0.34      3.34 o 
  -2  -9   8        6.21        5.46      3.69 o 
  -1  -9   8       13.17       10.57      5.23 o 
   0  -9   8        1.99        2.72      3.58 o 
   1  -9   8       27.00       20.15      4.94 o 
   2  -9   8       31.26       29.84      6.77 o 
   3  -9   8       13.04       12.35      5.46 o 
   4  -9   8        1.14        0.38      5.94 o 
   5  -9   8       20.48       40.79      9.39 o 
   6  -9   8       50.52       61.44     11.33 o 
  -7  -8   8        8.19        8.32      7.05 o 
  -6  -8   8       31.32       31.05      9.53 o 
  -5  -8   8       10.19       10.40      4.27 o 
  -4  -8   8       67.90       66.10      6.78 o 
  -3  -8   8       20.23       23.71      4.68 o 
  -2  -8   8        8.96        3.65      3.82 o 
  -1  -8   8        2.94        1.40      3.18 o 
   0  -8   8       53.55       43.95      5.68 o 
   1  -8   8       41.27       37.57      5.59 o 
   2  -8   8      381.42      382.23     14.29 o 
   3  -8   8      217.30      209.34     10.52 o 
   4  -8   8        4.97       11.40      6.53 o 
   5  -8   8       82.86       75.23     12.43 o 
   6  -8   8       97.58      155.98     16.06 o 
   7  -8   8      124.36      154.73     16.16 o 
  -7  -7   8       55.59       45.26      6.49 o 
  -6  -7   8       17.44       18.16      5.03 o 
  -5  -7   8        1.66        1.97      3.37 o 
  -4  -7   8        0.00        1.65      3.35 o 
  -3  -7   8        1.88        0.70      2.99 o 
  -2  -7   8        9.09       11.35      3.86 o 
  -1  -7   8        8.11        7.66      3.57 o 
   0  -7   8       39.68       29.34      4.74 o 
   1  -7   8       84.58       93.11     12.17 o 
   2  -7   8      150.10      149.26      8.60 o 
   3  -7   8        6.32        7.16      3.52 o 
   4  -7   8       17.57       32.92      8.25 o 
   5  -7   8        2.73        3.94      5.87 o 
   6  -7   8       20.88       11.16      6.91 o 
   7  -7   8       71.02       70.56     11.88 o 
  -9  -6   8       21.03       31.08      8.32 o 
  -8  -6   8        1.02        5.18      5.42 o 
  -7  -6   8        3.39        7.25      5.39 o 
  -6  -6   8       49.31       45.55      8.43 o 
  -5  -6   8       24.47       24.12      6.63 o 
  -4  -6   8       38.02       39.60      5.33 o 
  -3  -6   8      266.87      255.78     19.93 o 
  -2  -6   8       51.11       47.68      7.22 o 
  -1  -6   8       20.27       23.82      4.68 o 
   0  -6   8       96.26       83.53      7.03 o 
   1  -6   8        0.31        0.06      2.81 o 
   2  -6   8        2.08        0.27      2.83 o 
   3  -6   8       50.71       43.09      5.17 o 
   4  -6   8      201.29      224.78     16.16 o 
   5  -6   8       98.59      127.31     13.64 o 
   6  -6   8      148.65      170.45     15.61 o 
   7  -6   8       35.85       39.30      9.91 o 
  -9  -5   8       39.47       47.46      9.43 o 
  -8  -5   8        4.41       10.29      5.87 o 
  -7  -5   8       28.30       23.87      6.67 o 
  -6  -5   8       15.95        7.32      4.97 o 
  -5  -5   8        4.74        7.17      4.04 o 
  -4  -5   8       69.98       80.26      6.66 o 
  -3  -5   8        1.95        0.72      2.90 o 
  -2  -5   8        0.62        3.90      2.98 o 
  -1  -5   8       42.54       32.81      4.63 o 
   0  -5   8       26.47       21.62      4.84 o 
   1  -5   8       20.56       20.98      3.93 o 
   2  -5   8      148.18      135.01      7.39 o 
   3  -5   8       32.56       20.07      6.39 o 
   4  -5   8       17.93       14.96      7.15 o 
   5  -5   8       24.06       27.04      8.01 o 
   6  -5   8       41.61       52.40     10.19 o 
   7  -5   8      119.57      109.00     13.92 o 
   8  -5   8       30.04       46.87     10.95 o 
  -9  -4   8      159.04      168.27     14.85 o 
  -8  -4   8       52.76       67.94      9.53 o 
  -7  -4   8        8.72       11.08      2.88 o 
  -6  -4   8       15.87       23.90      4.01 o 
  -5  -4   8      581.68      568.95     15.56 o 
  -4  -4   8       87.99       93.70      6.73 o 
  -3  -4   8        1.13        2.49      2.84 o 
  -2  -4   8      381.81      366.86     12.37 o 
  -1  -4   8        0.03        2.79      2.46 o 
   0  -4   8      106.71       93.74     11.57 o 
   1  -4   8        0.09       -2.80      2.80 o 
   2  -4   8       37.13       38.06      9.00 o 
   3  -4   8      295.88      326.33     11.28 o 
   4  -4   8       78.09       57.35      5.64 o 
   5  -4   8      237.87      233.29     10.72 o 
   6  -4   8       21.98       32.11      5.71 o 
   7  -4   8      150.24      136.51     10.09 o 
   8  -4   8        1.67        6.69      5.03 o 
 -10  -3   8        1.81        6.58      4.63 o 
  -9  -3   8        1.46        7.46      4.59 o 
  -8  -3   8      131.51      120.95      8.13 o 
  -7  -3   8        1.77        5.27      3.00 o 
  -6  -3   8        0.64        3.20      2.61 o 
  -5  -3   8       20.53       22.40      3.49 o 
  -4  -3   8      525.83      550.52     19.07 o 
  -3  -3   8        1.24        2.15      2.40 o 
  -2  -3   8      321.64      290.25     30.05 o 
  -1  -3   8       52.80       45.38      6.39 o 
   0  -3   8      436.99      468.27     11.74 o 
   1  -3   8        3.17        4.46      2.04 o 
   2  -3   8        0.05        4.55      2.36 o 
   3  -3   8       15.95       14.67      3.52 o 
   4  -3   8        7.35        4.75      3.17 o 
   5  -3   8       75.05       69.36      6.79 o 
   6  -3   8       11.28       13.49      4.81 o 
   7  -3   8       64.40       75.81      8.36 o 
   8  -3   8        6.73        9.94      5.24 o 
 -11  -2   8        2.56       11.43      6.56 o 
 -10  -2   8       13.41        8.36      6.42 o 
  -9  -2   8       94.62       92.77      7.90 o 
  -8  -2   8      498.45      515.38     16.76 o 
  -7  -2   8      120.96      123.94      7.57 o 
  -6  -2   8       48.46       53.44      9.81 o 
  -5  -2   8        8.86       11.07      2.98 o 
  -4  -2   8      804.91      741.50     18.00 o 
  -3  -2   8      114.43      128.77      5.50 o 
  -2  -2   8       66.34       63.84      3.70 o 
  -1  -2   8       36.44       29.11      2.72 o 
   0  -2   8       23.11       17.19      2.43 o 
   1  -2   8        0.72        3.59      4.06 o 
   2  -2   8        2.40        8.22      3.70 o 
   3  -2   8        2.42        0.30      2.58 o 
   4  -2   8       80.58       75.71      6.35 o 
   5  -2   8      446.66      387.42     20.52 o 
   6  -2   8      120.15      115.45      8.80 o 
   7  -2   8       40.34       33.74      6.50 o 
   8  -2   8       27.40       28.39      6.55 o 
 -11  -1   8        1.06       10.29      6.18 o 
 -10  -1   8        2.53        6.67      5.73 o 
  -9  -1   8        1.08       -2.32      3.62 o 
  -8  -1   8      119.34      120.99      8.21 o 
  -7  -1   8        5.34        7.80      3.54 o 
  -6  -1   8       18.97       30.24      4.15 o 
  -5  -1   8       69.07       57.11      4.75 o 
  -4  -1   8      248.06      235.46      8.91 o 
  -3  -1   8      161.80      143.89      6.01 o 
  -2  -1   8       18.99       19.80      2.65 o 
  -1  -1   8        4.86        2.35      4.13 o 
   0  -1   8       32.18       27.75      3.19 o 
   1  -1   8       53.76       69.87     13.19 o 
   2  -1   8       33.65       37.47      4.22 o 
   3  -1   8       69.15       76.27      5.96 o 
   4  -1   8       32.61       31.84      4.85 o 
   5  -1   8        7.32        7.81      3.88 o 
   6  -1   8       65.51       63.63      7.25 o 
   7  -1   8       10.90       11.32      6.99 o 
   8  -1   8        3.87        9.20      5.14 o 
 -11   0   8       62.60       52.29     10.60 o 
 -10   0   8       40.64       38.17      8.84 o 
  -9   0   8        3.57        3.45      5.08 o 
  -8   0   8      150.51      153.55      9.00 o 
  -7   0   8     1411.75     1401.15     32.83 o 
  -6   0   8      199.66      186.67      8.38 o 
  -5   0   8        4.33        2.82      6.22 o 
  -4   0   8      400.04      370.52     35.38 o 
  -3   0   8       94.18       97.31      5.23 o 
  -2   0   8        3.99        2.72      1.94 o 
  -1   0   8       50.49       61.32      4.27 o 
   0   0   8        4.99       -0.19      2.66 o 
   1   0   8       32.72       26.70      3.57 o 
   2   0   8        4.08       10.59      3.00 o 
   3   0   8       20.52       23.05      4.00 o 
   4   0   8        1.44        5.76      3.61 o 
   5   0   8       42.47       33.85      5.53 o 
   6   0   8       86.90       71.17      7.48 o 
   7   0   8       83.23       83.78      8.59 o 
   8   0   8       15.54       28.02      9.01 o 
 -11   1   8        0.57       10.26      6.08 o 
 -10   1   8       16.65       30.36      7.91 o 
  -9   1   8       69.03       50.56      9.39 o 
  -8   1   8        0.00       -0.43      3.01 o 
  -7   1   8      282.50      258.88     10.71 o 
  -6   1   8      217.76      211.22      9.14 o 
  -5   1   8        5.35        2.04      2.55 o 
  -4   1   8        9.16       11.44      2.88 o 
  -3   1   8       24.46       27.61      3.46 o 
  -2   1   8      125.31      122.44      5.77 o 
  -1   1   8       10.17       20.19      3.40 o 
   0   1   8      120.42      124.04      6.96 o 
   1   1   8      688.70      744.87     18.85 o 
   2   1   8       35.01       30.89      4.08 o 
   3   1   8        1.17       -0.78      7.74 o 
   4   1   8        0.67       -2.82      2.82 o 
   5   1   8       19.51       15.96      4.33 o 
   6   1   8        0.31        2.06      6.13 o 
   7   1   8       13.95       12.76      5.25 o 
 -11   2   8        0.94       -0.69      5.46 o 
 -10   2   8       37.22       27.35      7.43 o 
  -9   2   8       34.78       44.42      8.91 o 
  -8   2   8       17.04       28.70      8.69 o 
  -7   2   8       79.97       87.29     11.52 o 
  -6   2   8     1272.00     1183.26     28.26 o 
  -5   2   8      469.95      417.77     24.78 o 
  -4   2   8        0.41        2.80      4.23 o 
  -3   2   8      116.30      113.86      9.52 o 
  -2   2   8      123.75      151.65     19.60 o 
  -1   2   8      225.45      255.16      8.82 o 
   0   2   8      165.27      154.38      6.87 o 
   1   2   8      572.14      567.13     36.61 o 
   2   2   8        0.09       -0.50      2.54 o 
   3   2   8        2.65        6.43      3.06 o 
   4   2   8      190.81      179.89      9.11 o 
   5   2   8       14.69       28.51      6.58 o 
   6   2   8       71.21       69.22     12.16 o 
   7   2   8        9.22       10.81      7.87 o 
 -11   3   8        6.57       12.95      6.32 o 
 -10   3   8        0.88       -4.08      4.08 o 
  -9   3   8       14.25       13.30      6.18 o 
  -8   3   8       11.60        8.36      5.28 o 
  -7   3   8      161.43      173.12     13.59 o 
  -6   3   8        0.27        0.85      3.02 o 
  -5   3   8       71.28       80.19      6.03 o 
  -4   3   8       11.65       11.82      3.26 o 
  -3   3   8      274.25      263.36      9.31 o 
  -2   3   8      182.44      163.52      7.04 o 
  -1   3   8       50.10       44.07      5.54 o 
   0   3   8        3.31        2.40      2.58 o 
   1   3   8      146.25      138.82     13.00 o 
   2   3   8       72.01       82.07      6.74 o 
   3   3   8        0.35        1.13      2.67 o 
   4   3   8      111.77      135.60     13.92 o 
   5   3   8        5.73        9.60      6.70 o 
   6   3   8       19.27       34.57      9.88 o 
   7   3   8        0.57        0.69      6.42 o 
 -11   4   8       14.91       13.71      5.80 o 
 -10   4   8       24.59       41.52      9.12 o 
  -9   4   8        3.95        3.49      5.56 o 
  -8   4   8        1.53        1.04      4.66 o 
  -7   4   8       59.94       66.97      9.39 o 
  -6   4   8        2.03        0.58      3.28 o 
  -5   4   8      738.85      724.23     19.56 o 
  -4   4   8      222.57      189.45     21.71 o 
  -3   4   8        0.14        1.05      2.32 o 
  -2   4   8        9.67        5.51      4.44 o 
  -1   4   8      358.95      368.48     11.23 o 
   0   4   8        6.46       14.18      3.03 o 
   1   4   8      386.67      400.85     20.27 o 
   2   4   8       34.87       35.40      8.15 o 
   3   4   8       10.83        9.98      6.42 o 
   4   4   8       74.90       82.03     11.92 o 
   5   4   8      293.23      299.93     21.03 o 
   6   4   8       10.50        6.29      7.11 o 
 -11   5   8        8.47       20.34      7.60 o 
 -10   5   8        3.91        3.04      5.25 o 
  -9   5   8       34.38       42.00      9.05 o 
  -8   5   8       88.14       94.57     11.64 o 
  -7   5   8       14.46        8.05      5.60 o 
  -6   5   8        6.14       12.95      5.94 o 
  -5   5   8        0.05        3.66      3.89 o 
  -4   5   8      439.73      440.09     13.62 o 
  -3   5   8      107.47      123.18      9.72 o 
  -2   5   8       53.73       55.49      4.84 o 
  -1   5   8       88.25       92.91     10.22 o 
   0   5   8       36.25       27.35      7.11 o 
   1   5   8       59.72       53.64      9.36 o 
   2   5   8       60.88       55.33     10.02 o 
   3   5   8        6.09       20.69      7.46 o 
   4   5   8       10.46       11.81      7.56 o 
   5   5   8       16.98       14.54      8.08 o 
   6   5   8       25.23       30.64     10.02 o 
 -10   6   8       10.94       11.36      6.67 o 
  -9   6   8       12.80        6.29      5.77 o 
  -8   6   8       33.93       32.33      8.08 o 
  -7   6   8       36.92       33.19      7.74 o 
  -6   6   8       86.24       95.64     10.98 o 
  -5   6   8       15.50       16.68      6.32 o 
  -4   6   8     1110.19      981.28     36.75 o 
  -3   6   8      217.74      173.90     13.44 o 
  -2   6   8      385.99      399.47     20.65 o 
  -1   6   8       12.04       16.75      6.67 o 
   0   6   8      123.37      131.25     12.61 o 
   1   6   8       55.72       61.72     10.02 o 
   2   6   8        0.79       15.82      6.87 o 
   3   6   8       36.77       47.80     10.50 o 
   4   6   8       21.62       27.94      9.39 o 
   5   6   8       63.25       69.22     12.95 o 
 -10   7   8        5.36       13.78      6.74 o 
  -9   7   8        0.06       -1.93      4.87 o 
  -8   7   8       21.55       25.63      7.39 o 
  -7   7   8       17.71       12.47      6.18 o 
  -6   7   8       22.60       17.51      6.56 o 
  -5   7   8      132.75      128.21     12.74 o 
  -4   7   8        1.19        1.52      5.08 o 
  -3   7   8      109.76      115.46     12.30 o 
  -2   7   8        9.15        6.11      5.94 o 
  -1   7   8       49.60       60.13      9.98 o 
   0   7   8       71.72       79.89     10.95 o 
   1   7   8       28.04       20.31      7.87 o 
   2   7   8       12.11        8.60      7.11 o 
   3   7   8        0.08        0.41      6.56 o 
   4   7   8        2.32        5.49      8.01 o 
   5   7   8        4.05       -6.77      7.53 o 
  -9   8   8        9.42       14.51      8.50 o 
  -8   8   8       13.57       10.02      6.70 o 
  -7   8   8        8.40        5.49      6.04 o 
  -6   8   8       19.18       18.27      7.39 o 
  -5   8   8        1.11       -3.14      5.28 o 
  -4   8   8       52.48       41.96      8.81 o 
  -3   8   8      390.41      394.85     22.14 o 
  -2   8   8      420.37      427.66     23.38 o 
  -1   8   8      106.15      118.88     13.64 o 
   0   8   8        4.07        2.42      6.25 o 
   1   8   8       26.40       17.89      7.70 o 
   2   8   8        0.21       17.89      8.08 o 
   3   8   8        3.05        5.15      7.84 o 
   4   8   8        6.52        9.19      9.57 o 
  -8   9   8        7.66       12.99      8.05 o 
  -7   9   8        0.59        2.00      6.01 o 
  -6   9   8       17.38       16.89      7.46 o 
  -5   9   8        6.20        5.80      6.25 o 
  -4   9   8        5.93        5.28      5.80 o 
  -3   9   8        7.54       -3.76      5.46 o 
  -2   9   8      104.06       93.43     12.85 o 
  -1   9   8       25.98       20.55      8.32 o 
   0   9   8        0.47        6.63      7.11 o 
   1   9   8        5.96       18.20      7.87 o 
   2   9   8       22.24       30.03      6.67 o 
   3   9   8        1.36        5.25      8.19 o 
  -7  10   8       18.15       25.42      9.01 o 
  -6  10   8        1.49        0.59      6.15 o 
  -5  10   8        0.15        0.52      6.22 o 
  -4  10   8       20.04       33.64      9.43 o 
  -3  10   8       38.91       30.60      9.01 o 
  -2  10   8      137.02      168.86     16.65 o 
  -1  10   8      202.45      220.74     19.58 o 
   0  10   8        1.37       -1.80      7.53 o 
   1  10   8        6.63       15.54      9.01 o 
  -5  11   8        0.02        1.31      7.25 o 
  -4  11   8        4.26        0.00      6.91 o 
  -3  11   8       23.62       25.73      9.77 o 
  -2  11   8        6.91        8.08      8.05 o 
  -1  11   8        3.60       11.09      8.60 o 
  -3 -11   9        3.01        8.15      8.05 o 
  -2 -11   9        0.22        6.84      8.43 o 
  -1 -11   9        7.04        1.11      7.18 o 
   0 -11   9        1.83        6.39      7.74 o 
   1 -11   9       26.98       34.12      6.44 o 
   2 -11   9        2.75        6.79      4.73 o 
   3 -11   9       27.73       44.52      9.46 o 
  -5 -10   9        5.76        8.01      6.49 o 
  -4 -10   9        0.03        9.88      7.15 o 
  -3 -10   9        7.92       12.12      8.01 o 
  -2 -10   9       73.25       64.21     12.12 o 
  -1 -10   9        0.14       -3.09      3.73 o 
   0 -10   9       27.23       29.67      7.49 o 
   1 -10   9       56.94       61.58      7.56 o 
   2 -10   9       12.15       32.13      9.88 o 
   3 -10   9       57.13       70.22     10.98 o 
   4 -10   9        0.34        9.53      6.15 o 
  -6  -9   9        1.55       -0.66      5.63 o 
  -5  -9   9       25.03       17.51      7.74 o 
  -4  -9   9        2.42       -0.62      5.77 o 
  -3  -9   9        0.03       -1.93      3.76 o 
  -2  -9   9        4.50        8.25      4.06 o 
  -1  -9   9        4.47        0.68      3.72 o 
   0  -9   9       18.56       11.66      4.55 o 
   1  -9   9        7.02        8.64      4.36 o 
   2  -9   9       13.23       17.97      5.33 o 
   3  -9   9        2.84       -1.55      5.49 o 
   4  -9   9       13.87       12.05      7.11 o 
   5  -9   9       11.68        8.98      6.25 o 
  -7  -8   9       12.56       17.58      8.53 o 
  -6  -8   9        0.21        3.75      8.13 o 
  -5  -8   9        9.57        4.40      4.17 o 
  -4  -8   9        3.38       -1.88      3.64 o 
  -3  -8   9      115.99      110.47      8.32 o 
  -2  -8   9       34.41       30.33      5.39 o 
  -1  -8   9      220.28      209.49     10.64 o 
   0  -8   9       70.03       71.07      7.68 o 
   1  -8   9      115.01      104.29     10.93 o 
   2  -8   9       37.25       27.93      5.44 o 
   3  -8   9       28.97       24.35      7.67 o 
   4  -8   9        9.10       23.35      7.70 o 
   5  -8   9       31.72       26.11      8.32 o 
   6  -8   9        0.02        4.52      6.22 o 
  -7  -7   9        1.85        2.56      5.42 o 
  -6  -7   9       56.74       73.49      7.39 o 
  -5  -7   9        0.60       -3.45      3.45 o 
  -4  -7   9        0.07        2.50      3.61 o 
  -3  -7   9       20.38       18.57      4.36 o 
  -2  -7   9        4.38        7.58      5.22 o 
  -1  -7   9        8.46        6.33      3.75 o 
   0  -7   9        1.19        4.36      3.33 o 
   1  -7   9       19.79       27.72      5.08 o 
   2  -7   9        1.72        2.43      4.42 o 
   3  -7   9       61.09       61.10     10.29 o 
   4  -7   9       10.80       19.13      7.11 o 
   5  -7   9       57.24       73.12     12.12 o 
   6  -7   9       54.82       65.17     11.92 o 
  -9  -6   9        5.73        3.76      6.11 o 
  -8  -6   9        0.06        3.35      6.15 o 
  -7  -6   9        2.64        8.29      6.36 o 
  -6  -6   9       80.98       81.41      9.88 o 
  -5  -6   9        5.31        2.27      7.05 o 
  -4  -6   9       20.79       17.50      4.50 o 
  -3  -6   9       70.95       60.76      6.29 o 
  -2  -6   9       29.78       27.79      4.87 o 
  -1  -6   9        0.69        3.76      3.70 o 
   0  -6   9       59.32       52.72      5.80 o 
   1  -6   9       10.40       13.43      4.03 o 
   2  -6   9      102.71       93.94      7.03 o 
   3  -6   9      347.01      369.25     20.79 o 
   4  -6   9       94.95       77.71     11.36 o 
   5  -6   9        8.16        9.26      6.32 o 
   6  -6   9       44.91       43.42     10.12 o 
   7  -6   9       29.48       37.09     10.57 o 
  -9  -5   9       35.69       37.30      9.60 o 
  -8  -5   9        1.15       -3.59      3.59 o 
  -7  -5   9        1.48        3.49      5.01 o 
  -6  -5   9       79.95       92.53     10.33 o 
  -5  -5   9        6.56        6.08      4.87 o 
  -4  -5   9      162.42      165.68      8.90 o 
  -3  -5   9      199.99      191.59      9.35 o 
  -2  -5   9       77.65       95.20      8.15 o 
  -1  -5   9        1.01       -2.97      2.97 o 
   0  -5   9      276.27      249.70     10.35 o 
   1  -5   9       39.95       33.21      8.22 o 
   2  -5   9       28.82       27.91      6.80 o 
   3  -5   9        1.35       -3.32      4.80 o 
   4  -5   9        0.03       -0.62      4.66 o 
   5  -5   9       15.10       14.02      7.39 o 
   6  -5   9       39.91       39.65      9.81 o 
   7  -5   9       15.84       21.76      8.46 o 
  -9  -4   9       60.63       42.45      9.36 o 
  -8  -4   9       10.07       17.99      7.22 o 
  -7  -4   9       22.17       28.91      7.39 o 
  -6  -4   9      229.25      233.96     14.85 o 
  -5  -4   9      148.02      142.37     11.78 o 
  -4  -4   9       38.71       40.03      7.05 o 
  -3  -4   9      104.78      110.11      9.84 o 
  -2  -4   9      351.63      309.29     15.82 o 
  -1  -4   9       26.42       34.85      6.63 o 
   0  -4   9        4.28        6.29      4.21 o 
   1  -4   9      493.59      464.75     21.45 o 
   2  -4   9      163.26      152.83     12.43 o 
   3  -4   9      300.56      277.97     16.92 o 
   4  -4   9      812.03      831.07     34.43 o 
   5  -4   9       13.85        9.05      6.32 o 
   6  -4   9      102.95      120.85     13.95 o 
   7  -4   9        2.66        7.94      6.98 o 
  -9  -3   9        1.00        8.70      6.60 o 
  -8  -3   9        6.44        6.63      5.49 o 
  -7  -3   9        0.14       -2.47      3.70 o 
  -6  -3   9      175.90      179.07     14.78 o 
  -5  -3   9       85.87       88.95      5.64 o 
  -4  -3   9        7.07        9.99      2.56 o 
  -3  -3   9        3.21        3.97      4.04 o 
  -2  -3   9       19.20       19.13      5.35 o 
  -1  -3   9      103.11       79.92      8.36 o 
   0  -3   9      164.53      159.87      5.98 o 
   1  -3   9      103.26       97.33      5.39 o 
   2  -3   9       18.77       19.19      3.53 o 
   3  -3   9       39.69       36.89      4.80 o 
   4  -3   9       10.25       11.31      3.99 o 
   5  -3   9       65.16       70.72      8.12 o 
   6  -3   9        1.60        0.67      3.73 o 
   7  -3   9        0.99        6.67      4.98 o 
 -10  -2   9       18.30       28.77      7.32 o 
  -9  -2   9       52.50       65.79      6.99 o 
  -8  -2   9      314.67      323.91     12.85 o 
  -7  -2   9        8.16       11.50      6.01 o 
  -6  -2   9      754.96      724.47     19.31 o 
  -5  -2   9      141.96      131.96      6.78 o 
  -4  -2   9        0.48        1.46      2.20 o 
  -3  -2   9       25.09       23.99      2.91 o 
  -2  -2   9       67.10       59.92      4.01 o 
  -1  -2   9       72.79       71.63      4.27 o 
   0  -2   9       85.86       91.93      6.84 o 
   1  -2   9      181.59      181.58      9.15 o 
   2  -2   9      939.52      920.26     42.74 o 
   3  -2   9       25.75       19.68      4.23 o 
   4  -2   9      153.37      151.90     11.09 o 
   5  -2   9       71.66       79.34     25.33 o 
   6  -2   9       12.29        8.54      4.54 o 
   7  -2   9       19.86       19.56      9.20 o 
 -11  -1   9       18.01       29.70      8.08 o 
 -10  -1   9        0.45        5.63      5.60 o 
  -9  -1   9       24.73       25.46      5.15 o 
  -8  -1   9       59.38       54.79      6.18 o 
  -7  -1   9        6.16        3.33      3.21 o 
  -6  -1   9        2.27       -1.21      2.70 o 
  -5  -1   9      274.68      247.88     11.83 o 
  -4  -1   9        0.20       -2.03      2.03 o 
  -3  -1   9        0.55        0.66      2.81 o 
  -2  -1   9      164.21      160.53      6.55 o 
  -1  -1   9        0.28       -0.45      1.90 o 
   0  -1   9        0.57        1.99      2.19 o 
   1  -1   9       34.74       38.61      5.51 o 
   2  -1   9       47.95       43.34      4.65 o 
   3  -1   9       89.37       85.29      6.44 o 
   4  -1   9       19.04       13.78      4.19 o 
   5  -1   9        1.94        0.12      5.27 o 
   6  -1   9        2.55        0.46      4.19 o 
   7  -1   9       14.73       28.36      6.30 o 
 -11   0   9        0.01        2.94      5.87 o 
 -10   0   9       24.20       48.56      9.84 o 
  -9   0   9        4.25        3.64      3.99 o 
  -8   0   9      255.26      248.71     11.71 o 
  -7   0   9      495.00      510.84     16.18 o 
  -6   0   9       95.77       87.22      6.30 o 
  -5   0   9      525.04      488.99     14.31 o 
  -4   0   9       26.65       34.33      4.10 o 
  -3   0   9        2.66        0.66      2.29 o 
  -2   0   9      238.26      244.14      8.65 o 
  -1   0   9        7.22        3.88      2.39 o 
   0   0   9       59.15       66.45      4.93 o 
   1   0   9       37.21       34.28      4.21 o 
   2   0   9      157.10      148.87      9.76 o 
   3   0   9      241.08      228.86      9.80 o 
   4   0   9        2.56        1.11      3.17 o 
   5   0   9       11.93       13.69      4.49 o 
   6   0   9       12.70       17.44      5.18 o 
   7   0   9       32.49       28.54     12.81 o 
 -11   1   9        0.45       -0.28      5.84 o 
 -10   1   9        2.61       -1.42      5.25 o 
  -9   1   9       42.05       46.88      6.31 o 
  -8   1   9       35.48       28.98      5.11 o 
  -7   1   9      306.10      288.69     15.87 o 
  -6   1   9      211.43      191.00      8.76 o 
  -5   1   9        2.26       -0.65      2.62 o 
  -4   1   9       19.18       15.53      3.59 o 
  -3   1   9        0.69       -0.17      2.15 o 
  -2   1   9       31.14       30.82      3.79 o 
  -1   1   9      258.10      255.73      9.09 o 
   0   1   9        6.47        6.84      2.64 o 
   1   1   9        0.08       -0.05      3.56 o 
   2   1   9      127.41      113.83     17.96 o 
   3   1   9        0.16       -0.03      2.85 o 
   4   1   9       52.53       54.03      6.15 o 
   5   1   9       65.89       62.05      6.84 o 
   6   1   9        1.68        5.68      5.41 o 
   7   1   9        3.21       16.27      8.67 o 
 -11   2   9       10.74        6.08      6.49 o 
 -10   2   9        9.90       17.48      6.87 o 
  -9   2   9       10.49        5.84      5.80 o 
  -8   2   9       29.95       29.55      5.21 o 
  -7   2   9      788.25      738.71     20.95 o 
  -6   2   9      491.99      461.31     15.25 o 
  -5   2   9       77.09       76.61      5.92 o 
  -4   2   9       10.44        5.00      2.80 o 
  -3   2   9       23.04       23.14      3.65 o 
  -2   2   9      121.48      106.41      6.09 o 
  -1   2   9       31.83       41.16      9.24 o 
   0   2   9       96.87       98.13      5.98 o 
   1   2   9        3.89        2.95      4.33 o 
   2   2   9      104.00      102.29      6.82 o 
   3   2   9      106.94      108.14      7.22 o 
   4   2   9       39.81       40.25      5.62 o 
   5   2   9        2.29        3.42      6.36 o 
   6   2   9       47.79       68.90     12.30 o 
   7   2   9       43.66       60.13     11.74 o 
 -11   3   9        2.43        5.18      5.28 o 
 -10   3   9        0.35        3.21      5.35 o 
  -9   3   9       40.96       37.96      8.29 o 
  -8   3   9       11.24       21.26      4.65 o 
  -7   3   9        0.63        2.75      3.20 o 
  -6   3   9      437.75      477.48     15.23 o 
  -5   3   9        0.64        4.26      4.01 o 
  -4   3   9       51.34       50.40      5.66 o 
  -3   3   9       96.33       88.63      5.87 o 
  -2   3   9      165.73      140.23      6.84 o 
  -1   3   9      209.18      190.12     11.81 o 
   0   3   9      196.64      190.46     11.36 o 
   1   3   9       11.45       15.46      3.51 o 
   2   3   9      164.35      160.74      8.14 o 
   3   3   9        9.78        9.64      6.15 o 
   4   3   9       21.18       23.04      8.22 o 
   5   3   9        0.40        6.01      6.87 o 
   6   3   9       14.01       25.18      9.08 o 
 -11   4   9        0.00        2.87      5.39 o 
 -10   4   9        0.31        6.63      5.56 o 
  -9   4   9        0.68       20.45      6.91 o 
  -8   4   9      148.48      155.94     14.23 o 
  -7   4   9        1.75       -0.40      3.10 o 
  -6   4   9      961.58      979.45     26.21 o 
  -5   4   9     1060.18     1068.28     26.36 o 
  -4   4   9        0.30        1.49      2.80 o 
  -3   4   9      589.02      560.73     17.84 o 
  -2   4   9        0.10        2.89      3.07 o 
  -1   4   9     1613.07     1553.56     33.97 o 
   0   4   9       15.54       11.78      3.61 o 
   1   4   9      431.28      409.80     21.03 o 
   2   4   9       19.07        5.53      5.63 o 
   3   4   9      577.35      617.27     29.22 o 
   4   4   9      115.72      123.10     14.54 o 
   5   4   9        6.51       18.34      7.98 o 
   6   4   9        7.91        4.84      7.11 o 
 -10   5   9       20.35       22.93      7.60 o 
  -9   5   9        9.23        6.29      5.84 o 
  -8   5   9      208.40      216.35     15.54 o 
  -7   5   9       67.85       62.69      9.81 o 
  -6   5   9      263.08      247.44     10.93 o 
  -5   5   9       18.87       52.20      5.64 o 
  -4   5   9      255.89      240.74     20.43 o 
  -3   5   9        0.29        3.43      2.68 o 
  -2   5   9        2.13       -0.44      3.49 o 
  -1   5   9      104.93       76.99      9.91 o 
   0   5   9      111.07      104.17     11.29 o 
   1   5   9        1.68        6.01      6.04 o 
   2   5   9       32.46       31.74      8.91 o 
   3   5   9      146.97      173.21     16.44 o 
   4   5   9        1.65       -3.21      5.66 o 
   5   5   9       22.62       31.91      9.81 o 
 -10   6   9       13.93       16.27      7.01 o 
  -9   6   9        8.01       20.10      7.60 o 
  -8   6   9       82.80      105.86     12.33 o 
  -7   6   9      123.17      115.22     12.33 o 
  -6   6   9        2.10        3.80      5.35 o 
  -5   6   9      246.29      243.17     10.56 o 
  -4   6   9      380.39      377.02     20.31 o 
  -3   6   9       44.81       43.76      8.81 o 
  -2   6   9      783.67      822.67     33.54 o 
  -1   6   9       46.46       74.74     10.64 o 
   0   6   9      538.58      513.97     25.14 o 
   1   6   9       26.04       19.07      7.63 o 
   2   6   9        6.75       11.02      6.98 o 
   3   6   9        9.77        8.77      7.22 o 
   4   6   9      126.32      123.99     15.82 o 
   5   6   9       55.32       65.73     12.85 o 
  -9   7   9       28.42       27.73      8.46 o 
  -8   7   9        0.83        6.46      5.73 o 
  -7   7   9       11.20       11.88      6.60 o 
  -6   7   9       34.27       30.57      8.29 o 
  -5   7   9       38.50       30.67      8.05 o 
  -4   7   9        0.13        1.66      5.42 o 
  -3   7   9       15.82       16.37      7.29 o 
  -2   7   9       24.10       24.94      7.91 o 
  -1   7   9      392.72      404.27     22.69 o 
   0   7   9        0.62        5.39      6.56 o 
   1   7   9       34.29       43.97      9.71 o 
   2   7   9       31.67       39.96     10.09 o 
   3   7   9        0.07        8.43      7.46 o 
   4   7   9        2.63        9.81      7.53 o 
  -9   8   9        5.50       13.82      7.43 o 
  -8   8   9       81.60       89.80     13.12 o 
  -7   8   9       39.61       45.63     10.09 o 
  -6   8   9        1.67       -1.42      5.11 o 
  -5   8   9       16.20       22.55      7.94 o 
  -4   8   9       24.99       10.53      6.80 o 
  -3   8   9       48.81       53.15     10.22 o 
  -2   8   9       41.01       43.38      9.77 o 
  -1   8   9      216.27      227.61     17.55 o 
   0   8   9        0.25        3.97      6.42 o 
   1   8   9        8.27       16.06      7.94 o 
   2   8   9        5.38        0.97      7.05 o 
   3   8   9        1.34        2.87      7.81 o 
  -8   9   9       27.00       19.86      8.60 o 
  -7   9   9        0.01       12.02      6.94 o 
  -6   9   9        0.36        3.00      6.32 o 
  -5   9   9        2.68        0.31      6.11 o 
  -4   9   9        0.00       -0.28      5.77 o 
  -3   9   9       31.38       29.01      8.63 o 
  -2   9   9       82.22       92.53     13.23 o 
  -1   9   9        4.65        6.60      7.25 o 
   0   9   9       20.57       26.97      9.39 o 
   1   9   9        2.08        0.07      7.01 o 
   2   9   9        1.29       -6.46      7.53 o 
  -6  10   9       18.31       27.53      9.77 o 
  -5  10   9        0.06       -6.29      6.29 o 
  -4  10   9        7.55        7.70      7.11 o 
  -3  10   9      129.61      109.18     14.47 o 
  -2  10   9       15.64        9.84      7.63 o 
  -1  10   9       13.61       41.65     11.47 o 
   0  10   9       15.58       29.53     10.40 o 
  -2 -11  10       12.02       19.00      9.71 o 
  -1 -11  10       23.59       31.36     10.95 o 
   0 -11  10       28.71       43.10     12.19 o 
   1 -11  10        3.14        7.17      4.89 o 
  -4 -10  10       41.84       29.81     10.19 o 
  -3 -10  10       58.24       52.36     12.12 o 
  -2 -10  10       17.52       22.81      5.63 o 
  -1 -10  10       75.31       73.25      8.09 o 
   0 -10  10       60.18       76.71      8.16 o 
   1 -10  10       10.29       10.25      4.85 o 
   2 -10  10       41.70       45.11      7.20 o 
   3 -10  10       37.31       66.07     11.78 o 
  -6  -9  10        0.12       -3.59      5.73 o 
  -5  -9  10        2.45        2.45      5.77 o 
  -4  -9  10        1.62       -0.95      3.95 o 
  -3  -9  10        2.73        5.99      4.25 o 
  -2  -9  10       65.77       82.54      7.97 o 
  -1  -9  10        7.13       16.04      6.32 o 
   0  -9  10        3.94        4.53      7.06 o 
   1  -9  10        2.01        6.79      4.29 o 
   2  -9  10       11.57       12.83      4.64 o 
   3  -9  10        0.61       -0.07      5.15 o 
   4  -9  10       85.50       73.88     12.02 o 
  -6  -8  10        1.71        0.14      4.14 o 
  -5  -8  10        2.08        4.54      4.43 o 
  -4  -8  10       67.79       80.39      7.97 o 
  -3  -8  10      401.04      392.27     15.36 o 
  -2  -8  10       31.79       33.59      5.76 o 
  -1  -8  10       23.17       20.72      4.92 o 
   0  -8  10       15.58       20.25      4.94 o 
   1  -8  10       25.50       37.21      5.86 o 
   2  -8  10        0.08        0.42      7.89 o 
   3  -8  10        0.26       -4.25      4.25 o 
   4  -8  10       20.57       35.82      9.22 o 
   5  -8  10        5.07       14.40      7.22 o 
  -8  -7  10        6.40        9.36      6.74 o 
  -7  -7  10        9.30       17.30      6.98 o 
  -6  -7  10       23.65       44.90      8.70 o 
  -5  -7  10       31.57       29.31      5.42 o 
  -4  -7  10       84.84       73.10      7.42 o 
  -3  -7  10        5.04        7.34      4.46 o 
  -2  -7  10        3.54        3.08      3.68 o 
  -1  -7  10        0.18       -3.30      3.30 o 
   0  -7  10        1.16       -1.60      3.40 o 
   1  -7  10        3.29       -0.80      5.73 o 
   2  -7  10        8.88       10.71      4.26 o 
   3  -7  10       54.09       58.58     10.43 o 
   4  -7  10       40.43       45.83     10.19 o 
   5  -7  10       28.73       35.99      8.81 o 
   6  -7  10        0.60        8.50      5.60 o 
  -8  -6  10       15.03       12.12      6.84 o 
  -7  -6  10        0.41       -0.07      5.35 o 
  -6  -6  10        0.10       -2.66      4.84 o 
  -5  -6  10       54.79       72.05      9.71 o 
  -4  -6  10       62.70       60.06     13.12 o 
  -3  -6  10      143.85      139.83      8.91 o 
  -2  -6  10      470.78      534.40     17.57 o 
  -1  -6  10       17.23       17.48      4.44 o 
   0  -6  10       98.40       90.28      8.76 o 
   1  -6  10       25.39       27.01      4.85 o 
   2  -6  10      273.34      235.21     16.30 o 
   3  -6  10        5.26       17.79      7.08 o 
   4  -6  10      163.19      191.38     16.68 o 
   5  -6  10       11.06        5.66      7.18 o 
   6  -6  10        3.18        1.11      6.77 o 
  -9  -5  10        0.45       -3.11      5.46 o 
  -8  -5  10       26.93       43.00      9.43 o 
  -7  -5  10       12.52       12.85      5.94 o 
  -6  -5  10       34.09       18.58      6.87 o 
  -5  -5  10       64.65       73.46      9.46 o 
  -4  -5  10       85.98       92.05     10.33 o 
  -3  -5  10      144.27      139.16     11.85 o 
  -2  -5  10      115.66      106.97     10.40 o 
  -1  -5  10      160.44      157.53     12.05 o 
   0  -5  10       90.28       80.03      9.39 o 
   1  -5  10       52.88       65.07      9.53 o 
   2  -5  10       22.49       18.27      6.29 o 
   3  -5  10       13.33       16.44      6.70 o 
   4  -5  10       16.36       16.96      7.18 o 
   5  -5  10        8.02       14.75      7.32 o 
   6  -5  10        4.37       -1.42      6.32 o 
  -9  -4  10       72.11       79.13     11.78 o 
  -8  -4  10       33.50       24.38      7.94 o 
  -7  -4  10      437.88      472.21     23.31 o 
  -6  -4  10       57.86       52.64      8.81 o 
  -5  -4  10      128.08      131.45     11.78 o 
  -4  -4  10      106.89       83.48      9.46 o 
  -3  -4  10       85.46       93.94      9.84 o 
  -2  -4  10        0.45       -0.24      3.56 o 
  -1  -4  10      295.43      304.60     16.47 o 
   0  -4  10      641.63      623.35     25.83 o 
   1  -4  10       11.23       13.16      5.25 o 
   2  -4  10      602.92      581.84     25.77 o 
   3  -4  10      337.15      316.72     19.13 o 
   4  -4  10      107.61      104.72     12.54 o 
   5  -4  10       29.02       18.37      7.39 o 
   6  -4  10       21.09       23.38      8.29 o 
   7  -4  10        0.80        5.11      7.39 o 
 -10  -3  10       90.54      115.74     13.85 o 
  -9  -3  10       21.41       38.55      9.01 o 
  -8  -3  10       10.07       16.72      6.94 o 
  -7  -3  10      100.94       91.32     10.81 o 
  -6  -3  10        3.79        1.04      4.59 o 
  -5  -3  10      496.90      539.42     24.04 o 
  -4  -3  10      369.55      379.44     18.82 o 
  -3  -3  10      918.23      914.41     33.30 o 
  -2  -3  10       50.44       52.74      7.74 o 
  -1  -3  10      395.73      337.37     17.17 o 
   0  -3  10      160.32      137.22     10.81 o 
   1  -3  10       10.46        7.08      5.28 o 
   2  -3  10        5.32       -0.90      3.94 o 
   3  -3  10        5.10       15.96      6.15 o 
   4  -3  10       12.33        6.98      6.15 o 
   5  -3  10        1.26        3.42      5.98 o 
   6  -3  10       88.69      101.58     13.95 o 
   7  -3  10        6.90       18.31      8.74 o 
 -10  -2  10        0.70        0.69      5.53 o 
  -9  -2  10      188.59      211.55     12.59 o 
  -8  -2  10       89.06      115.97      8.24 o 
  -7  -2  10       80.58      106.50      7.23 o 
  -6  -2  10      245.41      253.94     10.08 o 
  -5  -2  10      357.33      353.21     12.36 o 
  -4  -2  10      168.45      145.73     13.76 o 
  -3  -2  10      203.37      179.99     14.39 o 
  -2  -2  10       14.15       10.39      3.25 o 
  -1  -2  10      140.42      134.74      6.08 o 
   0  -2  10      407.32      384.44     11.57 o 
   1  -2  10      737.70      775.70     34.87 o 
   2  -2  10       66.39       80.79      6.01 o 
   3  -2  10      236.53      226.82     10.15 o 
   4  -2  10       66.07       54.57      9.65 o 
   5  -2  10        1.68        7.99      4.31 o 
   6  -2  10       17.14       11.46      5.04 o 
   7  -2  10        2.00        1.54      8.76 o 
 -10  -1  10        0.30        6.95      5.32 o 
  -9  -1  10        1.11        6.70      5.41 o 
  -8  -1  10        9.04       10.38      8.24 o 
  -7  -1  10        4.61        6.24      3.59 o 
  -6  -1  10      161.14      137.90     11.05 o 
  -5  -1  10       10.80       11.45      3.23 o 
  -4  -1  10       47.05       49.75      4.58 o 
  -3  -1  10      162.17      162.59      7.15 o 
  -2  -1  10      120.85      120.05      6.21 o 
  -1  -1  10      126.63      127.25      6.33 o 
   0  -1  10       14.58       17.53      3.32 o 
   1  -1  10      167.34      158.34      7.66 o 
   2  -1  10      240.73      227.47     18.03 o 
   3  -1  10       48.58       42.27      5.54 o 
   4  -1  10       22.01       22.47      4.73 o 
   5  -1  10        0.29       -1.19      3.76 o 
   6  -1  10       26.23       44.73      6.94 o 
   7  -1  10       11.86        8.65      6.18 o 
 -11   0  10       13.29       17.44      7.39 o 
 -10   0  10        4.97       11.33      4.65 o 
  -9   0  10        5.38       10.58      4.42 o 
  -8   0  10       93.19       90.02      7.46 o 
  -7   0  10        0.93        0.45      2.87 o 
  -6   0  10        2.80       16.56      3.77 o 
  -5   0  10       15.28       19.65      4.44 o 
  -4   0  10       92.56       91.56      6.08 o 
  -3   0  10       33.26       38.22      4.28 o 
  -2   0  10       66.19       51.39      4.56 o 
  -1   0  10        0.80       -0.10      2.35 o 
   0   0  10      630.82      602.13     16.46 o 
   1   0  10      856.56      856.93     36.33 o 
   2   0  10      366.66      380.16     13.18 o 
   3   0  10        1.16        2.90      3.17 o 
   4   0  10        0.23        2.47      3.43 o 
   5   0  10       57.80       70.45      9.34 o 
   6   0  10        2.74        5.96      4.75 o 
   7   0  10       13.80       46.34      8.69 o 
 -11   1  10        0.71        4.25      5.66 o 
 -10   1  10        1.21        4.94      5.32 o 
  -9   1  10        2.03        1.72      4.20 o 
  -8   1  10        1.20        3.23      3.32 o 
  -7   1  10        5.14       11.20      3.79 o 
  -6   1  10       28.82       26.61      7.11 o 
  -5   1  10      139.30      131.26      7.39 o 
  -4   1  10        1.71        0.40      2.67 o 
  -3   1  10        3.13        3.61      2.71 o 
  -2   1  10       38.07       45.40      4.61 o 
  -1   1  10        4.23        3.58      2.87 o 
   0   1  10       24.22       22.94      4.61 o 
   1   1  10       28.37       28.46      4.49 o 
   2   1  10      281.24      281.70     11.32 o 
   3   1  10        0.36        2.61      4.51 o 
   4   1  10        4.03       -0.51      4.59 o 
   5   1  10        1.56       -2.97      3.72 o 
   6   1  10        0.27        0.69      6.74 o 
 -11   2  10       11.70       20.38      7.36 o 
 -10   2  10       63.80       71.91     11.23 o 
  -9   2  10        0.22       -3.30      3.30 o 
  -8   2  10        1.70        4.64      3.86 o 
  -7   2  10       32.73       25.90      4.86 o 
  -6   2  10       27.18       23.63      4.40 o 
  -5   2  10      170.99      173.73     10.52 o 
  -4   2  10       26.36       23.24      4.20 o 
  -3   2  10        6.54        9.07      3.39 o 
  -2   2  10      203.25      200.72     14.39 o 
  -1   2  10      107.00      101.72      8.81 o 
   0   2  10      500.72      481.74     14.63 o 
   1   2  10      431.89      428.57     26.58 o 
   2   2  10     1057.52     1039.28     26.42 o 
   3   2  10       85.00       87.43      8.17 o 
   4   2  10        5.06        7.43      6.63 o 
   5   2  10        0.05       -3.14      5.70 o 
   6   2  10       19.98       28.46      9.57 o 
 -11   3  10        2.75        5.32      6.11 o 
 -10   3  10        2.54        1.97      5.98 o 
  -9   3  10        1.40        7.87      5.84 o 
  -8   3  10      168.74      169.27     17.84 o 
  -7   3  10       62.77       54.84      6.14 o 
  -6   3  10        6.59       11.98      4.06 o 
  -5   3  10       14.14       16.05      4.35 o 
  -4   3  10       12.90       16.95      3.81 o 
  -3   3  10        0.04       -1.78      2.51 o 
  -2   3  10       64.48       69.00      6.77 o 
  -1   3  10       67.78       84.52      5.98 o 
   0   3  10       11.71       10.81      3.37 o 
   1   3  10       40.72       42.61      6.96 o 
   2   3  10        0.00       -4.35      4.35 o 
   3   3  10       30.14       34.85      9.05 o 
   4   3  10       23.48       28.63      9.15 o 
   5   3  10       13.36       -2.83      6.08 o 
   6   3  10        0.03        5.73      6.87 o 
 -10   4  10       12.73       14.78      7.08 o 
  -9   4  10      125.67      144.54     13.95 o 
  -8   4  10       30.12       32.36      7.82 o 
  -7   4  10       47.96       59.97      6.66 o 
  -6   4  10       27.82       22.90      4.45 o 
  -5   4  10       14.02        2.78      3.25 o 
  -4   4  10      138.84      145.81      7.72 o 
  -3   4  10        1.65        1.67      2.72 o 
  -2   4  10        1.47        1.76      2.79 o 
  -1   4  10        6.39        7.62      5.25 o 
   0   4  10      399.24      398.68     20.62 o 
   1   4  10       24.16       26.63      7.91 o 
   2   4  10      136.31      136.19     14.13 o 
   3   4  10      173.05      195.32     17.30 o 
   4   4  10        6.63       -5.08      5.08 o 
   5   4  10        6.49       13.37      8.29 o 
 -10   5  10       38.34       45.90      9.50 o 
  -9   5  10       23.95       36.23      8.81 o 
  -8   5  10       33.87       23.07      7.67 o 
  -7   5  10       95.36      115.95     13.09 o 
  -6   5  10       36.83       23.40      5.06 o 
  -5   5  10        4.60        0.48      2.99 o 
  -4   5  10       49.96       44.35      7.32 o 
  -3   5  10      120.58      111.14      6.75 o 
  -2   5  10      167.92      153.94     13.44 o 
  -1   5  10       42.55       42.55      8.67 o 
   0   5  10      115.83      116.67     12.33 o 
   1   5  10        0.50       -0.03      5.63 o 
   2   5  10        6.71        8.53      6.74 o 
   3   5  10        0.89        0.83      6.56 o 
   4   5  10        0.97        2.35      6.49 o 
   5   5  10       37.91       86.17     14.26 o 
 -10   6  10        0.58       -0.76      4.90 o 
  -9   6  10       33.64       22.90      8.08 o 
  -8   6  10       34.51       43.38      9.43 o 
  -7   6  10       67.63       59.03     10.40 o 
  -6   6  10       29.27       23.59      7.36 o 
  -5   6  10        5.99        4.63      3.60 o 
  -4   6  10        1.59        1.07      5.25 o 
  -3   6  10       22.71       26.63      7.63 o 
  -2   6  10       62.81       66.00     10.60 o 
  -1   6  10       18.18       28.01      8.19 o 
   0   6  10        1.11        2.87      6.04 o 
   1   6  10      139.74      132.08     14.26 o 
   2   6  10       11.92       17.79      7.60 o 
   3   6  10       17.02       26.87      9.43 o 
   4   6  10       66.73       79.78     13.44 o 
  -9   7  10       22.62       21.90      7.74 o 
  -8   7  10       15.41       13.92      6.74 o 
  -7   7  10        0.42        3.38      6.22 o 
  -6   7  10        0.11       -1.11      5.80 o 
  -5   7  10       23.91       32.92      8.53 o 
  -4   7  10       37.97       33.88      8.36 o 
  -3   7  10       27.69       33.02      8.88 o 
  -2   7  10       21.23       15.30      7.25 o 
  -1   7  10        0.05        2.76      6.22 o 
   0   7  10        0.06       -1.28      6.15 o 
   1   7  10       22.93       26.77      8.95 o 
   2   7  10        1.52        1.11      6.60 o 
   3   7  10        4.84        7.15      7.08 o 
  -8   8  10        0.01        3.04      5.77 o 
  -7   8  10       39.85       43.00      9.91 o 
  -6   8  10        7.24        0.00      5.53 o 
  -5   8  10        2.12        8.98      6.46 o 
  -4   8  10       38.33       38.86      9.19 o 
  -3   8  10        1.67       11.02      6.77 o 
  -2   8  10        0.01        8.19      6.60 o 
  -1   8  10        0.62        4.32      6.32 o 
   0   8  10        0.26        3.42      7.01 o 
   1   8  10       68.15       79.99     13.02 o 
   2   8  10       39.89       31.88      9.91 o 
  -7   9  10        8.94        5.49      6.94 o 
  -6   9  10       13.97       13.99      7.53 o 
  -5   9  10        6.35       13.85      8.05 o 
  -4   9  10        1.50        1.93      6.29 o 
  -3   9  10       11.98       31.46      9.39 o 
  -2   9  10       55.62       51.57     11.19 o 
  -1   9  10        3.74       -0.62      7.32 o 
   0   9  10       20.74       22.90      9.95 o 
   1   9  10       24.11       43.38     11.57 o 
  -5  10  10        0.77       -1.52      6.87 o 
  -4  10  10        0.31        0.66      6.46 o 
  -3  10  10        8.32        4.25      7.43 o 
  -2  10  10        0.07        3.80      7.36 o 
  -3 -10  11        0.44        1.76      7.87 o 
  -2 -10  11       12.91       13.60      5.22 o 
  -1 -10  11        0.48       -1.13      5.61 o 
   0 -10  11       37.25       44.03      7.24 o 
   1 -10  11        0.87        4.95      5.35 o 
   2 -10  11        6.83        8.46      6.11 o 
  -5  -9  11        0.68       -1.44      4.07 o 
  -4  -9  11       41.86       49.99      7.29 o 
  -3  -9  11       21.74        9.08      5.08 o 
  -2  -9  11        0.01        0.37      4.85 o 
  -1  -9  11        8.41        7.38      4.56 o 
   0  -9  11       12.75       19.22      5.49 o 
   1  -9  11       11.65       10.83      4.86 o 
   2  -9  11       10.17       17.48      7.39 o 
   3  -9  11        0.15        5.60      5.73 o 
  -6  -8  11       50.07       62.38     10.40 o 
  -5  -8  11       77.54       80.03     20.07 o 
  -4  -8  11      253.64      248.34     12.74 o 
  -3  -8  11      101.42      100.06     11.85 o 
  -2  -8  11       69.08       52.22     12.61 o 
  -1  -8  11        0.32        1.37      4.99 o 
   0  -8  11        0.44        2.89      4.08 o 
   1  -8  11       76.34       65.50      7.46 o 
   2  -8  11        1.98        9.74      6.70 o 
   3  -8  11        1.16       -4.97      4.97 o 
   4  -8  11        5.95       11.16      6.53 o 
  -7  -7  11       17.42       25.94      8.36 o 
  -6  -7  11       65.03       89.90     11.60 o 
  -5  -7  11        5.49       -0.24      5.42 o 
  -4  -7  11       16.95       20.55      5.18 o 
  -3  -7  11      158.60      170.14     10.47 o 
  -2  -7  11       52.48       51.59      6.58 o 
  -1  -7  11        2.03       -0.11      3.80 o 
   0  -7  11        0.00        4.53      4.04 o 
   1  -7  11        0.26        2.62      5.04 o 
   2  -7  11        1.58       12.36      6.63 o 
   3  -7  11       98.95      117.64     13.95 o 
   4  -7  11        4.05        5.98      5.80 o 
   5  -7  11        9.78       16.23      7.22 o 
  -8  -6  11        1.62        8.57      6.49 o 
  -7  -6  11       24.01       27.56      8.22 o 
  -6  -6  11       23.81       28.81      7.87 o 
  -5  -6  11       30.19       38.44      8.15 o 
  -4  -6  11       88.04       80.82     10.33 o 
  -3  -6  11      288.85      276.72     16.75 o 
  -2  -6  11      570.64      516.94     24.11 o 
  -1  -6  11        2.91        1.38      4.66 o 
   0  -6  11        6.21        1.55      4.84 o 
   1  -6  11        1.42        1.21      4.73 o 
   2  -6  11        6.17        2.45      5.11 o 
   3  -6  11        2.84        1.17      5.49 o 
   4  -6  11       21.65        5.87      6.74 o 
   5  -6  11        3.19        5.87      7.67 o 
  -9  -5  11       16.72       21.86      7.63 o 
  -8  -5  11       14.83       27.39      7.98 o 
  -7  -5  11       14.31       29.74      8.36 o 
  -6  -5  11       16.51       31.29      7.94 o 
  -5  -5  11      324.69      316.10     18.37 o 
  -4  -5  11       53.23       38.99      7.53 o 
  -3  -5  11      113.20      121.13     11.74 o 
  -2  -5  11      122.09      125.69     11.67 o 
  -1  -5  11        2.47       11.33      5.11 o 
   0  -5  11        3.59        1.73      4.84 o 
   1  -5  11        0.51       -0.17      4.84 o 
   2  -5  11       12.82       24.49      7.46 o 
   3  -5  11        0.39       -5.11      5.11 o 
   4  -5  11       20.02       25.25      8.63 o 
   5  -5  11        8.12        3.70      6.74 o 
   6  -5  11       38.40       39.13     11.26 o 
  -9  -4  11        1.20        8.01      6.49 o 
  -8  -4  11       65.55       75.16     11.16 o 
  -7  -4  11        9.67       12.30      6.49 o 
  -6  -4  11        2.74       13.30      6.46 o 
  -5  -4  11       15.01       17.89      6.01 o 
  -4  -4  11      240.84      233.00     15.06 o 
  -3  -4  11       14.28       18.65      5.80 o 
  -2  -4  11      917.27      848.58     32.71 o 
  -1  -4  11      599.26      534.24     24.04 o 
   0  -4  11        4.84        9.15      5.08 o 
   1  -4  11       99.35       71.70      9.91 o 
   2  -4  11      117.76      114.22     12.12 o 
   3  -4  11      194.34      195.76     15.30 o 
   4  -4  11       11.08        6.22      6.15 o 
   5  -4  11        8.54        5.18      6.29 o 
   6  -4  11        6.36       22.10      8.88 o 
 -10  -3  11        8.04        6.29      6.01 o 
  -9  -3  11        6.86       13.99      7.29 o 
  -8  -3  11        6.87        8.22      5.49 o 
  -7  -3  11       14.25       27.60      7.36 o 
  -6  -3  11       77.82      102.61     11.64 o 
  -5  -3  11      238.89      243.39     15.65 o 
  -4  -3  11       18.21       11.54      5.15 o 
  -3  -3  11        1.24        4.25      4.46 o 
  -2  -3  11       52.71       42.62      7.60 o 
  -1  -3  11        0.30        1.90      4.25 o 
   0  -3  11       42.80       34.71      6.98 o 
   1  -3  11        3.71       -3.70      3.90 o 
   2  -3  11       19.99       16.99      6.25 o 
   3  -3  11        1.00        1.90      4.66 o 
   4  -3  11       44.33       40.76      9.46 o 
   5  -3  11        0.80        2.04      5.94 o 
   6  -3  11       11.91       20.00      8.53 o 
 -10  -2  11       18.39       17.86      7.46 o 
  -9  -2  11       24.47       16.79      6.98 o 
  -8  -2  11       51.55       67.21     10.50 o 
  -7  -2  11        0.09        0.17      4.63 o 
  -6  -2  11        3.43       -3.76      3.76 o 
  -5  -2  11       44.84       47.46      8.29 o 
  -4  -2  11       19.87       20.03      5.91 o 
  -3  -2  11      461.82      464.99     21.62 o 
  -2  -2  11       41.82       41.76      7.36 o 
  -1  -2  11     1605.92     1728.35     55.05 o 
   0  -2  11      121.57       96.81     10.12 o 
   1  -2  11       35.30       39.44      7.63 o 
   2  -2  11       64.18       52.91      8.98 o 
   3  -2  11       46.55       41.10      8.29 o 
   4  -2  11       13.32        9.53      6.46 o 
   5  -2  11        0.80        5.42      5.94 o 
   6  -2  11        3.58        6.74      6.60 o 
 -10  -1  11        1.12       -0.14      5.25 o 
  -9  -1  11       23.74       35.51      5.95 o 
  -8  -1  11        2.59        8.51      3.90 o 
  -7  -1  11        0.71        0.88      3.07 o 
  -6  -1  11       51.29       48.39      8.34 o 
  -5  -1  11      122.64      136.71     13.68 o 
  -4  -1  11      118.11      108.68      6.79 o 
  -3  -1  11       97.36       94.66      5.86 o 
  -2  -1  11       92.01       91.42      9.69 o 
  -1  -1  11       70.86       66.38      5.23 o 
   0  -1  11      298.15      288.18     10.46 o 
   1  -1  11        0.41        3.93      2.97 o 
   2  -1  11      120.80      116.84      7.67 o 
   3  -1  11        7.19        6.71      6.65 o 
   4  -1  11       19.36       25.09      5.53 o 
   5  -1  11       31.70       37.44      7.89 o 
   6  -1  11        1.95        4.50      4.92 o 
 -10   0  11       16.31       20.95      5.56 o 
  -9   0  11        7.11       11.19      4.41 o 
  -8   0  11       16.41       26.67      7.32 o 
  -7   0  11       77.36       74.74      6.71 o 
  -6   0  11        1.78        2.96      3.14 o 
  -5   0  11      130.69      111.04      8.25 o 
  -4   0  11       21.83       23.33      4.56 o 
  -3   0  11      158.39      155.46      8.60 o 
  -2   0  11      110.22      103.12      6.31 o 
  -1   0  11      384.90      354.25     11.88 o 
   0   0  11      835.29      855.68     21.83 o 
   1   0  11      218.60      197.51      9.09 o 
   2   0  11        9.42       15.65      4.20 o 
   3   0  11      110.71      108.30      7.99 o 
   4   0  11       40.55       48.64      6.44 o 
   5   0  11        0.22       -0.98      4.20 o 
   6   0  11       20.66       15.34      7.17 o 
 -10   1  11        4.18        5.53      6.06 o 
  -9   1  11        1.32        7.39      8.43 o 
  -8   1  11       11.50        5.60      3.73 o 
  -7   1  11       45.90       33.54      5.28 o 
  -6   1  11        0.20        0.40      2.92 o 
  -5   1  11        2.02        0.64      2.78 o 
  -4   1  11       31.22       36.55      4.80 o 
  -3   1  11       57.20       41.05      9.07 o 
  -2   1  11        1.22        0.54      2.75 o 
  -1   1  11      352.48      327.66     11.69 o 
   0   1  11      329.44      298.24     11.17 o 
   1   1  11      361.05      343.20     12.56 o 
   2   1  11       28.53       39.19     10.90 o 
   3   1  11       51.50       44.00      6.09 o 
   4   1  11        9.58        7.19      4.22 o 
   5   1  11       21.67       15.37      8.50 o 
   6   1  11        1.84       12.16      7.81 o 
 -10   2  11       24.09       23.11      7.32 o 
  -9   2  11        4.69        0.70      4.85 o 
  -8   2  11        0.10       -0.54      3.24 o 
  -7   2  11        1.74       18.12      9.96 o 
  -6   2  11      185.66      151.66      8.25 o 
  -5   2  11       31.15       32.14      4.77 o 
  -4   2  11       53.55       35.07      8.57 o 
  -3   2  11       68.59       78.47      6.24 o 
  -2   2  11        0.01        2.13      3.26 o 
  -1   2  11       32.37       38.74      4.94 o 
   0   2  11        3.33        3.29      4.37 o 
   1   2  11      132.79      110.32      7.58 o 
   2   2  11      260.49      253.60     11.52 o 
   3   2  11       60.37       86.07     11.81 o 
   4   2  11       44.77       73.98     11.92 o 
   5   2  11        0.14        6.56      6.74 o 
 -10   3  11        3.09       11.43      6.80 o 
  -9   3  11        2.45        9.50      5.25 o 
  -8   3  11       15.22       13.57      4.83 o 
  -7   3  11       43.94       49.68      6.23 o 
  -6   3  11        0.07       -1.68      2.91 o 
  -5   3  11       26.16       21.46      4.48 o 
  -4   3  11      109.69       97.05      6.83 o 
  -3   3  11       96.38       83.71      9.07 o 
  -2   3  11       66.93       61.82      5.68 o 
  -1   3  11        1.56        0.03      5.39 o 
   0   3  11       91.00      100.51      7.05 o 
   1   3  11       38.97       28.11      7.56 o 
   2   3  11        0.16        2.14      6.01 o 
   3   3  11       75.82       66.21     11.67 o 
   4   3  11       18.57       22.93      8.74 o 
   5   3  11        3.32       16.68      7.60 o 
 -10   4  11       19.43       23.45      7.67 o 
  -9   4  11        5.48        6.49      6.60 o 
  -8   4  11        0.08        2.46      3.66 o 
  -7   4  11       18.84       13.09      4.49 o 
  -6   4  11      149.70      129.21      8.55 o 
  -5   4  11       24.64       25.38      4.87 o 
  -4   4  11        0.86        1.30      3.75 o 
  -3   4  11        1.72       -1.89      2.96 o 
  -2   4  11       89.92       80.86     17.65 o 
  -1   4  11       37.11       33.09      7.91 o 
   0   4  11       71.38       59.20      9.71 o 
   1   4  11       12.02       24.56      8.05 o 
   2   4  11       16.22       14.20      7.29 o 
   3   4  11      192.03      223.98     17.58 o 
   4   4  11       19.75       11.98      7.36 o 
 -10   5  11        3.23        4.59      5.63 o 
  -9   5  11       24.24       36.85      9.12 o 
  -8   5  11        1.16        7.63      5.94 o 
  -7   5  11       32.52       33.84      5.74 o 
  -6   5  11        1.95        0.06      3.35 o 
  -5   5  11       68.48       60.88      6.38 o 
  -4   5  11        1.98        5.74      3.42 o 
  -3   5  11       45.18       54.85      9.46 o 
  -2   5  11        5.74       20.62      7.11 o 
  -1   5  11       13.96        9.22      6.53 o 
   0   5  11        2.43        3.63      5.56 o 
   1   5  11        1.06       -4.73      4.73 o 
   2   5  11       16.09       12.09      7.49 o 
   3   5  11        0.31        2.28      6.53 o 
   4   5  11        4.30        1.52      7.01 o 
  -9   6  11        9.45       20.93      7.46 o 
  -8   6  11        6.01       11.43      6.94 o 
  -7   6  11       12.47       12.12      6.98 o 
  -6   6  11        2.74        3.54      4.32 o 
  -5   6  11       48.33       50.46      9.74 o 
  -4   6  11        2.93        2.07      5.73 o 
  -3   6  11       12.28       15.34      6.87 o 
  -2   6  11        3.91       -5.15      5.15 o 
  -1   6  11      128.33      123.23     13.68 o 
   0   6  11       18.41       20.07      8.36 o 
   1   6  11       32.34       34.26      9.71 o 
   2   6  11       39.17       42.90     10.67 o 
   3   6  11       59.78       71.53     13.37 o 
  -9   7  11        0.98        5.84      5.32 o 
  -8   7  11        8.41        9.91      6.36 o 
  -7   7  11        5.93        4.52      6.56 o 
  -6   7  11        6.74        0.21      5.84 o 
  -5   7  11        0.28        3.90      6.11 o 
  -4   7  11        0.09       -1.00      6.15 o 
  -3   7  11        1.16       -0.14      5.94 o 
  -2   7  11       15.70       10.57      7.22 o 
  -1   7  11       17.78       27.46      8.77 o 
   0   7  11       68.03       68.35     12.30 o 
   1   7  11        3.33        5.87      7.15 o 
   2   7  11        7.44       18.37      8.60 o 
  -8   8  11        1.35        5.01      5.77 o 
  -7   8  11       11.88        9.43      6.77 o 
  -6   8  11        2.38        6.08      6.15 o 
  -5   8  11        9.57       20.00      7.81 o 
  -4   8  11       45.53       58.16     11.12 o 
  -3   8  11       10.02       20.55      8.08 o 
  -2   8  11        0.01        5.11      6.91 o 
  -1   8  11        0.09        4.63      6.94 o 
   0   8  11       56.61       50.81     11.12 o 
   1   8  11        2.08       16.82      7.84 o 
  -6   9  11        0.56        4.35      6.18 o 
  -5   9  11        0.01        5.01      5.94 o 
  -4   9  11        7.62       14.54      7.84 o 
  -3   9  11        1.73        3.63      6.01 o 
  -2   9  11       29.01       17.93      8.36 o 
  -1   9  11        0.98        6.98      6.63 o 
  -2 -10  12        0.09        0.15     10.21 o 
  -1 -10  12        1.41       -0.20      4.55 o 
   0 -10  12        5.08        2.62      4.63 o 
  -4  -9  12       21.15       33.15      6.83 o 
  -3  -9  12       25.09       27.20      6.34 o 
  -2  -9  12       51.41       48.63     13.76 o 
  -1  -9  12        0.01        3.19      4.59 o 
   0  -9  12        0.01       -3.18      3.95 o 
   1  -9  12        2.13        0.84      4.84 o 
   2  -9  12        0.02        4.84      5.63 o 
  -6  -8  12        4.81        8.19      6.25 o 
  -5  -8  12        3.53       -2.56      5.15 o 
  -4  -8  12       30.99       54.19      9.98 o 
  -3  -8  12       45.79       41.43     12.92 o 
  -2  -8  12       19.19       18.30      5.61 o 
  -1  -8  12       17.96        7.38      4.60 o 
   0  -8  12        2.00       11.60      6.42 o 
   1  -8  12        0.43       -2.83      5.18 o 
   2  -8  12        0.34       -2.38      4.84 o 
   3  -8  12        8.42       11.43      7.15 o 
  -7  -7  12       60.27       78.06     11.81 o 
  -6  -7  12       33.10       49.39     10.02 o 
  -5  -7  12        0.99        5.94      5.56 o 
  -4  -7  12       64.95       67.94     10.43 o 
  -3  -7  12       17.27       18.31      6.74 o 
  -2  -7  12        1.12       -0.66      4.70 o 
  -1  -7  12       10.36       11.50      6.22 o 
   0  -7  12      118.89      111.25     12.64 o 
   1  -7  12       26.26       23.97      7.74 o 
   2  -7  12        4.89       15.99      6.94 o 
   3  -7  12       39.96       37.72      9.95 o 
   4  -7  12       24.01       24.18      8.15 o 
  -8  -6  12        0.55        6.70      6.29 o 
  -7  -6  12        6.44       13.19      6.46 o 
  -6  -6  12        2.00        0.93      6.04 o 
  -5  -6  12        1.27        2.18      5.42 o 
  -4  -6  12       32.97       34.92      7.98 o 
  -3  -6  12       30.59       20.69      6.94 o 
  -2  -6  12      138.87      148.59     13.44 o 
  -1  -6  12       41.67       35.33      8.01 o 
   0  -6  12       27.11       34.23      7.91 o 
   1  -6  12       25.61       11.88      6.04 o 
   2  -6  12        8.20       10.29      6.60 o 
   3  -6  12       72.69       76.92     12.43 o 
   4  -6  12        2.50        2.87      6.87 o 
   5  -6  12       19.78       31.91     11.23 o 
  -8  -5  12        8.70        8.22      6.15 o 
  -7  -5  12       34.78       40.93      8.81 o 
  -6  -5  12        5.50        0.86      5.70 o 
  -5  -5  12        8.98        1.52      5.39 o 
  -4  -5  12       86.30       73.19     10.29 o 
  -3  -5  12        0.92        4.01      4.97 o 
  -2  -5  12        9.89        6.46      5.01 o 
  -1  -5  12       25.62       31.05      7.49 o 
   0  -5  12       62.10       75.02     10.53 o 
   1  -5  12       46.75       54.29      9.71 o 
   2  -5  12       36.27       40.03      9.50 o 
   3  -5  12        2.33        2.52      6.29 o 
   4  -5  12        6.73       10.85      7.67 o 
   5  -5  12        5.70        9.98      8.50 o 
  -9  -4  12        0.11        5.18      5.60 o 
  -8  -4  12       16.53       31.26      8.88 o 
  -7  -4  12       36.99       36.78      8.67 o 
  -6  -4  12       39.41       50.74      9.60 o 
  -5  -4  12        2.16        5.46      5.39 o 
  -4  -4  12        0.11        4.14      4.70 o 
  -3  -4  12       94.94       93.84     10.71 o 
  -2  -4  12      444.75      431.46     21.79 o 
  -1  -4  12       83.53       85.34     10.57 o 
   0  -4  12      143.60      157.46     13.75 o 
   1  -4  12       24.29       13.09      6.04 o 
   2  -4  12       17.65       10.26      6.25 o 
   3  -4  12        7.18        8.67      6.46 o 
   4  -4  12       55.40       64.97     11.78 o 
   5  -4  12        0.08       -5.25      6.25 o 
  -9  -3  12        2.26        6.46      5.56 o 
  -8  -3  12        2.20        8.08      6.39 o 
  -7  -3  12        3.53       12.74      6.18 o 
  -6  -3  12       44.67       53.15      9.57 o 
  -5  -3  12       28.82       35.51      7.74 o 
  -4  -3  12       26.65       23.69      6.80 o 
  -3  -3  12       15.94       15.61      6.25 o 
  -2  -3  12       56.73       41.34      8.05 o 
  -1  -3  12      285.40      290.47     17.17 o 
   0  -3  12        4.25        9.05      4.90 o 
   1  -3  12        0.00        0.35      4.52 o 
   2  -3  12       13.41       17.48      6.87 o 
   3  -3  12       49.17       48.35      9.74 o 
   4  -3  12        2.23        6.32      6.36 o 
   5  -3  12        2.59        5.80      7.29 o 
 -10  -2  12        0.33       11.36      6.53 o 
  -9  -2  12       66.88       80.16     12.40 o 
  -8  -2  12        0.05        1.83      4.90 o 
  -7  -2  12        2.48       -4.11      4.28 o 
  -6  -2  12        1.12        1.66      4.49 o 
  -5  -2  12       17.28        5.84      5.32 o 
  -4  -2  12        4.17        7.77      5.04 o 
  -3  -2  12        1.74        2.14      4.49 o 
  -2  -2  12       49.96       50.56      8.60 o 
  -1  -2  12      809.32      804.58     31.78 o 
   0  -2  12      282.89      282.56     17.03 o 
   1  -2  12       17.43       14.13      5.77 o 
   2  -2  12        7.24        5.73      5.46 o 
   3  -2  12        3.89       -1.14      5.08 o 
   4  -2  12       66.10       66.94     11.33 o 
   5  -2  12        0.36        6.22      6.84 o 
 -10  -1  12        0.19       -3.00      4.77 o 
  -9  -1  12        4.59       15.99      7.18 o 
  -8  -1  12       16.54       20.24      7.36 o 
  -7  -1  12        0.01        2.18      5.15 o 
  -6  -1  12       26.28       24.80      7.25 o 
  -5  -1  12       15.71        8.57      5.49 o 
  -4  -1  12       46.85       46.59      8.25 o 
  -3  -1  12       32.94       24.35      6.42 o 
  -2  -1  12       12.40        9.33      5.01 o 
  -1  -1  12        6.93       12.26      5.15 o 
   0  -1  12      212.94      187.89     13.33 o 
   1  -1  12       64.61       57.51      8.88 o 
   2  -1  12       22.76       30.53      7.91 o 
   3  -1  12       18.07       17.37      6.84 o 
   4  -1  12        0.45       -2.83      5.28 o 
   5  -1  12        3.15        6.77      6.74 o 
 -10   0  12       16.58       20.07      8.22 o 
  -9   0  12        0.22        1.37      3.75 o 
  -8   0  12       36.02       46.00      6.07 o 
  -7   0  12       20.39       25.11      4.70 o 
  -6   0  12       23.81       19.01      4.39 o 
  -5   0  12       28.13       24.73      4.35 o 
  -4   0  12        2.55        8.48      3.25 o 
  -3   0  12      100.34       81.30     10.57 o 
  -2   0  12        0.37        0.32      2.90 o 
  -1   0  12       50.75       56.08      5.47 o 
   0   0  12      278.27      258.91     10.54 o 
   1   0  12      121.51      130.75      8.18 o 
   2   0  12       11.22       11.94      4.28 o 
   3   0  12        6.11        1.41      3.96 o 
   4   0  12       15.31       11.25     10.17 o 
   5   0  12       27.51       30.74      6.42 o 
 -10   1  12       25.09       33.47      8.38 o 
  -9   1  12        4.61       15.38      4.87 o 
  -8   1  12        5.58       17.38      4.74 o 
  -7   1  12        5.15        4.68      5.80 o 
  -6   1  12       16.83       11.05      4.97 o 
  -5   1  12        0.03        1.61      3.30 o 
  -4   1  12        0.85        0.81      2.81 o 
  -3   1  12       27.84       15.16      5.60 o 
  -2   1  12       17.38       18.68      4.68 o 
  -1   1  12        2.73        7.36      3.64 o 
   0   1  12        6.67        7.10      3.50 o 
   1   1  12       12.03       11.11      4.07 o 
   2   1  12        9.39       11.31      4.47 o 
   3   1  12        4.65        5.55      4.19 o 
   4   1  12       12.43        3.11      6.84 o 
   5   1  12       13.33       27.15      9.53 o 
 -10   2  12        0.87        5.56      4.54 o 
  -9   2  12       25.38       42.12      6.92 o 
  -8   2  12        0.20        3.76      6.34 o 
  -7   2  12       69.11       58.10      6.53 o 
  -6   2  12       24.79       29.82      5.03 o 
  -5   2  12       50.12       41.78      5.77 o 
  -4   2  12       53.28       46.29     11.85 o 
  -3   2  12       13.37        5.33      3.43 o 
  -2   2  12      233.33      204.20      9.39 o 
  -1   2  12        0.25        3.94      3.47 o 
   0   2  12        0.66        3.89      3.31 o 
   1   2  12       45.92       54.17      8.62 o 
   2   2  12       11.95       19.61      4.89 o 
   3   2  12       18.58       27.42      8.95 o 
   4   2  12       47.49       71.46     12.64 o 
   5   2  12       41.71       47.15     10.95 o 
 -10   3  12        1.17        2.59      5.28 o 
  -9   3  12        0.53        2.26      4.09 o 
  -8   3  12        0.23        1.24     10.19 o 
  -7   3  12        1.53        2.33      3.58 o 
  -6   3  12       21.60       20.70      4.49 o 
  -5   3  12        0.61        0.85      3.25 o 
  -4   3  12       22.44       20.51      8.41 o 
  -3   3  12        0.55        2.71      3.35 o 
  -2   3  12       18.85       23.48      4.54 o 
  -1   3  12       47.58       45.29      5.57 o 
   0   3  12        0.31        1.07      4.70 o 
   1   3  12        6.17        8.50      6.08 o 
   2   3  12        0.48       -0.86      5.77 o 
   3   3  12       17.27       20.79      8.57 o 
   4   3  12        1.35        7.77      7.77 o 
 -10   4  12       19.85       28.18      8.01 o 
  -9   4  12        1.68        1.21      4.27 o 
  -8   4  12       67.91       86.66      8.22 o 
  -7   4  12        5.55       11.76      4.48 o 
  -6   4  12       27.64       24.86      4.97 o 
  -5   4  12        0.72       -0.97      3.42 o 
  -4   4  12       21.48       26.45      4.76 o 
  -3   4  12       63.47       50.31      7.30 o 
  -2   4  12        3.95       14.99      6.39 o 
  -1   4  12       12.98       14.33      6.74 o 
   0   4  12       33.24       40.03      8.60 o 
   1   4  12        0.18        1.87      6.49 o 
   2   4  12       56.56       67.38     11.81 o 
   3   4  12       15.87        9.84      7.84 o 
   4   4  12        0.21        8.91      6.70 o 
  -9   5  12        6.94       -1.69      6.18 o 
  -8   5  12        3.95       12.06      4.49 o 
  -7   5  12        0.16        6.69      5.70 o 
  -6   5  12        0.09       -2.63      3.95 o 
  -5   5  12      109.64      104.68      7.94 o 
  -4   5  12        0.76       -1.66      5.98 o 
  -3   5  12       10.54        7.29      6.46 o 
  -2   5  12        0.10       -5.28      5.28 o 
  -1   5  12        3.71       -5.15      5.15 o 
   0   5  12        3.16       13.61      6.91 o 
   1   5  12        4.65        6.11      6.63 o 
   2   5  12        0.12        3.76      7.60 o 
   3   5  12       26.22       50.60     11.36 o 
  -9   6  12        2.60        8.43      5.98 o 
  -8   6  12        0.39       10.53      6.63 o 
  -7   6  12       43.81       41.00      6.40 o 
  -6   6  12       35.78       23.59      8.08 o 
  -5   6  12       45.26       41.48      9.50 o 
  -4   6  12        0.55        3.52      6.49 o 
  -3   6  12        0.84       -3.49      5.60 o 
  -2   6  12        6.52        3.32      6.53 o 
  -1   6  12       25.51       43.93     10.02 o 
   0   6  12        1.55        3.35      6.36 o 
   1   6  12        5.67       10.29      7.15 o 
   2   6  12        1.16       -4.90      5.63 o 
  -8   7  12        2.28       11.71      6.70 o 
  -7   7  12        5.67        6.87      6.98 o 
  -6   7  12       25.66       35.26      9.12 o 
  -5   7  12        4.49        7.67      7.15 o 
  -4   7  12       11.64       22.97      8.01 o 
  -3   7  12        2.08       -4.25      5.66 o 
  -2   7  12       38.17       41.10     10.15 o 
  -1   7  12        0.65        2.31      6.36 o 
   0   7  12       12.37        9.88      7.91 o 
   1   7  12       26.64       30.26      8.77 o 
  -7   8  12       20.74       20.48      7.46 o 
  -6   8  12       36.46       38.61      9.53 o 
  -5   8  12       88.36       92.94     13.37 o 
  -4   8  12       34.85       21.34      8.70 o 
  -3   8  12        0.17       -0.90      6.56 o 
  -2   8  12        0.43        6.98      6.98 o 
  -1   8  12        1.08       -3.18      5.80 o 
   0   8  12       92.48      101.54     14.71 o 
  -4   9  12        3.30       -2.35      5.87 o 
  -3   9  12        2.41       -2.87      5.56 o 
  -3  -9  13        0.62        0.59      5.15 o 
  -2  -9  13       28.23       37.85      9.01 o 
  -1  -9  13       20.43       31.26      8.05 o 
   0  -9  13       11.91        5.11      5.84 o 
  -5  -8  13        0.31        0.93      5.73 o 
  -4  -8  13      128.63      138.71     14.20 o 
  -3  -8  13       24.49       17.23      6.80 o 
  -2  -8  13       22.76       29.74      8.05 o 
  -1  -8  13        1.22        1.93      5.46 o 
   0  -8  13       85.23       80.16     12.16 o 
   1  -8  13        0.78        3.35      5.73 o 
   2  -8  13       20.04       34.47      8.74 o 
  -6  -7  13        0.82       -0.73      5.46 o 
  -5  -7  13        0.85       11.05      6.63 o 
  -4  -7  13       19.38       30.22      8.50 o 
  -3  -7  13        0.03        2.73      5.39 o 
  -2  -7  13       42.50       50.18      9.60 o 
  -1  -7  13        1.26        1.93      4.84 o 
   0  -7  13       18.07       11.47      6.11 o 
   1  -7  13        0.67       -0.10      5.32 o 
   2  -7  13        5.67       13.09      6.74 o 
   3  -7  13       16.56       23.73      8.53 o 
  -7  -6  13        6.83        9.53      6.36 o 
  -6  -6  13        1.79       -1.83      5.32 o 
  -5  -6  13       20.69       25.80      7.77 o 
  -4  -6  13       49.44       59.54     10.33 o 
  -3  -6  13       68.87       82.13     11.12 o 
  -2  -6  13        4.67        3.49      5.66 o 
  -1  -6  13       43.09       67.94     10.74 o 
   0  -6  13        7.39       12.33      6.49 o 
   1  -6  13      126.81      120.57     13.82 o 
   2  -6  13       15.57        8.57      6.56 o 
   3  -6  13       31.02       54.26     11.74 o 
   4  -6  13        0.66       -2.73      7.05 o 
  -8  -5  13        2.03        7.15      5.73 o 
  -7  -5  13       29.12       20.76      7.81 o 
  -6  -5  13        0.78       -3.90      3.90 o 
  -5  -5  13        0.19        6.60      5.66 o 
  -4  -5  13        3.84       -0.66      5.01 o 
  -3  -5  13       29.41       21.31      7.11 o 
  -2  -5  13       32.40       22.59      7.22 o 
  -1  -5  13      175.24      167.75     14.75 o 
   0  -5  13        4.15        2.52      5.32 o 
   1  -5  13        4.08        8.15      6.22 o 
   2  -5  13        0.21       -3.94      5.84 o 
   3  -5  13        1.93        3.00      6.94 o 
   4  -5  13       26.13       31.22     10.64 o 
  -8  -4  13        3.74        7.49      5.42 o 
  -7  -4  13       82.35       92.70     12.54 o 
  -6  -4  13       10.76        6.77      6.36 o 
  -5  -4  13        1.06        0.90      5.22 o 
  -4  -4  13       11.67       28.05      7.56 o 
  -3  -4  13        0.38        1.76      5.25 o 
  -2  -4  13        0.01        5.70      5.08 o 
  -1  -4  13      117.48       99.13     11.78 o 
   0  -4  13       61.17       67.97     10.50 o 
   1  -4  13       51.89       44.38      9.05 o 
   2  -4  13        3.41        3.32      6.29 o 
   3  -4  13       29.53       27.73      9.22 o 
   4  -4  13       29.57       45.25     11.16 o 
  -9  -3  13        4.65       17.86      6.70 o 
  -8  -3  13        0.21        7.49      6.01 o 
  -7  -3  13        0.12        2.80      5.63 o 
  -6  -3  13        1.48        2.07      5.35 o 
  -5  -3  13       14.81       15.47      6.29 o 
  -4  -3  13       86.60       83.07     10.91 o 
  -3  -3  13       52.83       42.03      8.77 o 
  -2  -3  13        5.86        9.19      5.73 o 
  -1  -3  13      107.17      104.38     11.74 o 
   0  -3  13       16.06       27.22      7.36 o 
   1  -3  13       43.69       46.80      9.08 o 
   2  -3  13        1.84       11.23      6.91 o 
   3  -3  13       11.45       10.81      7.60 o 
   4  -3  13        2.88       -5.53      6.56 o 
  -9  -2  13        0.03       -0.10      5.84 o 
  -8  -2  13        0.37       -2.76      4.52 o 
  -7  -2  13        0.57        3.52      5.25 o 
  -6  -2  13       35.06       36.20      8.70 o 
  -5  -2  13       41.11       33.78      8.22 o 
  -4  -2  13        0.12       -4.52      4.52 o 
  -3  -2  13       76.59       59.51      9.57 o 
  -2  -2  13       19.83       18.62      6.56 o 
  -1  -2  13       36.83       24.63      7.01 o 
   0  -2  13      161.87      144.61     13.30 o 
   1  -2  13      126.19      126.62     12.74 o 
   2  -2  13        1.99        6.42      6.11 o 
   3  -2  13        0.15        9.95      7.11 o 
   4  -2  13        5.54       13.37      7.56 o 
  -9  -1  13       14.14       18.41      7.01 o 
  -8  -1  13        3.23        0.07      5.46 o 
  -7  -1  13        5.08        1.49      5.94 o 
  -6  -1  13       12.34       13.33      6.49 o 
  -5  -1  13       29.34       41.79      8.60 o 
  -4  -1  13        1.20       -3.94      3.94 o 
  -3  -1  13        5.14        5.73      5.04 o 
  -2  -1  13      138.52      134.25     12.50 o 
  -1  -1  13      136.90      159.95     13.54 o 
   0  -1  13       22.59       20.14      6.77 o 
   1  -1  13      157.10      157.43     13.95 o 
   2  -1  13       30.55       48.66      9.50 o 
   3  -1  13       16.14       23.28      7.98 o 
   4  -1  13       23.93       29.25      8.88 o 
  -9   0  13       11.71        8.32      7.36 o 
  -8   0  13       16.22        4.32      6.63 o 
  -7   0  13        6.13        7.08      6.42 o 
  -6   0  13       47.95       63.86     10.19 o 
  -5   0  13       83.61       84.24     11.12 o 
  -4   0  13      162.79      147.00     13.37 o 
  -3   0  13        0.02       -2.97      4.01 o 
  -2   0  13      153.26      131.07     12.23 o 
  -1   0  13        0.45       -2.94      4.73 o 
   0   0  13       26.45       20.65      6.56 o 
   1   0  13       22.20       22.86      6.98 o 
   2   0  13       44.43       50.18      9.22 o 
   3   0  13       34.20       32.85      8.67 o 
   4   0  13        5.16        6.87      7.01 o 
 -10   1  13       23.78       51.98     11.74 o 
  -9   1  13       28.93       38.02      6.44 o 
  -8   1  13        8.57        4.29      4.10 o 
  -7   1  13        5.33        2.99      3.55 o 
  -6   1  13        4.49        5.98      3.77 o 
  -5   1  13       14.69       16.40      4.48 o 
  -4   1  13      113.67       91.79      7.09 o 
  -3   1  13        6.90        7.61      3.64 o 
  -2   1  13       16.88       21.92      4.54 o 
  -1   1  13        1.29       -0.17      3.37 o 
   0   1  13       49.80       42.00      9.19 o 
   1   1  13        3.72        3.48      3.76 o 
   2   1  13       12.70       12.98      4.49 o 
   3   1  13       29.01       41.36     11.85 o 
   4   1  13        0.01       -2.94      6.80 o 
  -9   2  13       52.59       47.42      6.88 o 
  -8   2  13       81.88       80.83      7.82 o 
  -7   2  13        8.08        6.71      4.04 o 
  -6   2  13        7.22       10.18      4.08 o 
  -5   2  13       10.58        6.52      3.86 o 
  -4   2  13      201.02      190.30      9.64 o 
  -3   2  13       61.99       47.99      5.94 o 
  -2   2  13       13.53       14.08      4.21 o 
  -1   2  13        0.30        3.74      3.59 o 
   0   2  13        5.27        4.37      3.69 o 
   1   2  13        0.38       -3.27      3.38 o 
   2   2  13        0.08        6.60      6.56 o 
   3   2  13        3.77       20.27      8.70 o 
   4   2  13        7.55       23.52      9.33 o 
  -9   3  13       25.34       54.29      7.23 o 
  -8   3  13        9.25        7.70      4.44 o 
  -7   3  13        4.29        4.57      4.02 o 
  -6   3  13        0.96       -2.71      3.42 o 
  -5   3  13        0.90        3.98      3.48 o 
  -4   3  13        0.54       -0.02      3.44 o 
  -3   3  13       34.76       38.49      6.04 o 
  -2   3  13       20.87       19.78      4.72 o 
  -1   3  13        0.99        2.06      3.76 o 
   0   3  13       37.82       60.20     10.19 o 
   1   3  13       10.03        5.39      6.39 o 
   2   3  13        3.28        7.77      6.87 o 
   3   3  13       18.68       16.89      8.19 o 
  -9   4  13        0.10        1.35      4.29 o 
  -8   4  13       25.46       29.52     11.76 o 
  -7   4  13       66.39       80.45      8.81 o 
  -6   4  13        0.73        4.42      3.76 o 
  -5   4  13       17.13       19.18      4.59 o 
  -4   4  13        0.32       -0.95      4.25 o 
  -3   4  13      104.18       88.35     11.47 o 
  -2   4  13       31.80       25.80      7.77 o 
  -1   4  13       11.31       18.79      7.63 o 
   0   4  13        0.23        4.01      6.11 o 
   1   4  13       37.89       63.83     10.88 o 
   2   4  13       16.30       42.86     10.47 o 
   3   4  13        2.70       -3.21      6.39 o 
  -9   5  13        4.60        9.01      6.15 o 
  -8   5  13        0.00       -0.25      4.40 o 
  -7   5  13       31.46       30.77      5.87 o 
  -6   5  13        4.05       11.70      4.47 o 
  -5   5  13        4.25       -4.87      5.91 o 
  -4   5  13        0.06       -4.56      5.32 o 
  -3   5  13        0.88        6.15      7.01 o 
  -2   5  13        8.44        7.43      7.18 o 
  -1   5  13        0.51        6.08      6.60 o 
   0   5  13        0.42       -1.69      6.36 o 
   1   5  13        4.56       16.75      7.87 o 
   2   5  13        4.76       10.40      7.67 o 
  -8   6  13        1.18        3.32      6.04 o 
  -7   6  13       33.67       53.47     10.33 o 
  -6   6  13       38.65       33.57      9.77 o 
  -5   6  13        0.35        2.66      6.39 o 
  -4   6  13        7.66       18.89      8.50 o 
  -3   6  13        4.14       19.20      8.15 o 
  -2   6  13       15.10        0.76      6.32 o 
  -1   6  13       13.45        7.67      7.84 o 
   0   6  13        0.00       -4.04      5.91 o 
   1   6  13       11.79       21.97      8.15 o 
  -7   7  13        1.09       10.78      6.94 o 
  -6   7  13       20.27       20.14      7.56 o 
  -5   7  13        0.00        4.77      6.94 o 
  -4   7  13        0.94       -1.90      6.32 o 
  -3   7  13        2.96        8.60      7.36 o 
  -2   7  13        9.45       10.50      7.36 o 
  -1   7  13       10.70       13.57      7.60 o 
   0   7  13        3.15        0.10      6.25 o 
  -5   8  13       18.16       40.62     10.05 o 
  -4   8  13        1.20       -0.31      5.80 o 
  -3   8  13       12.01       20.41      8.15 o 
  -3  -8  14        7.22       15.51      6.08 o 
  -2  -8  14        9.54       21.90      7.36 o 
  -1  -8  14        0.44       -1.73      4.25 o 
   0  -8  14       18.99       16.03      6.77 o 
  -5  -7  14        0.14        8.22      6.01 o 
  -4  -7  14        3.61        3.35      5.63 o 
  -3  -7  14        5.38        3.56      5.87 o 
  -2  -7  14        1.24        1.07      5.11 o 
  -1  -7  14        1.73       12.26      6.11 o 
   0  -7  14       37.60       43.62      9.71 o 
   1  -7  14       31.59       21.48      7.84 o 
   2  -7  14        1.17        8.15      5.25 o 
  -6  -6  14        1.28       -3.76      5.04 o 
  -5  -6  14        9.19       14.23      6.84 o 
  -4  -6  14        0.99        4.08      5.80 o 
  -3  -6  14        4.78        9.19      6.18 o 
  -2  -6  14        0.00       12.64      6.08 o 
  -1  -6  14       16.71       24.63      7.91 o 
   0  -6  14       53.65       62.55     10.95 o 
   1  -6  14        0.07        4.11      5.70 o 
   2  -6  14        0.10        4.04      7.46 o 
  -7  -5  14        2.01       -4.11      4.59 o 
  -6  -5  14        0.01       -2.04      5.77 o 
  -5  -5  14       12.14       18.62      7.29 o 
  -4  -5  14        6.99       15.68      6.63 o 
  -3  -5  14       10.49       13.82      6.39 o 
  -2  -5  14        4.18       11.33      6.80 o 
  -1  -5  14        0.10        3.87      5.22 o 
   0  -5  14       13.22       11.92      6.87 o 
   1  -5  14        8.78       -2.49      5.08 o 
   2  -5  14        0.94        3.94      6.70 o 
   3  -5  14       20.89       15.92      8.91 o 
  -8  -4  14        0.61        3.87      5.04 o 
  -7  -4  14        3.23       -3.76      4.73 o 
  -6  -4  14       11.62       12.74      6.84 o 
  -5  -4  14       11.55        3.90      6.25 o 
  -4  -4  14       27.81       37.20      8.70 o 
  -3  -4  14       24.58       26.49      7.81 o 
  -2  -4  14       12.57       11.54      6.29 o 
  -1  -4  14       32.48       26.56      8.05 o 
   0  -4  14       20.20       33.33      8.57 o 
   1  -4  14       42.94       48.46     10.02 o 
   2  -4  14        5.75       17.20      7.67 o 
   3  -4  14        0.39       -2.45      6.25 o 
  -8  -3  14        4.94        9.43      6.39 o 
  -7  -3  14        3.67        6.36      5.87 o 
  -6  -3  14       13.29        8.29      6.11 o 
  -5  -3  14       18.20       37.06      8.74 o 
  -4  -3  14        0.80        2.31      5.18 o 
  -3  -3  14        6.55        1.00      5.18 o 
  -2  -3  14       61.20       59.44     10.43 o 
  -1  -3  14        2.78       12.40      6.25 o 
   0  -3  14       36.57       39.96      9.33 o 
   1  -3  14       21.67       17.17      7.56 o 
   2  -3  14       10.83       13.85      7.05 o 
   3  -3  14        4.31       -3.00      6.46 o 
  -9  -2  14        1.35        6.04      6.01 o 
  -8  -2  14       28.42       50.05     10.02 o 
  -7  -2  14        0.45       -1.76      5.42 o 
  -6  -2  14        7.81        2.31      5.66 o 
  -5  -2  14       29.40       21.59      7.74 o 
  -4  -2  14        0.69        2.00      5.28 o 
  -3  -2  14       17.22       19.83      7.11 o 
  -2  -2  14       18.38       16.79      6.63 o 
  -1  -2  14      127.80      136.84     13.50 o 
   0  -2  14       80.45       71.84     10.88 o 
   1  -2  14       12.46       13.71      6.80 o 
   2  -2  14       27.67       30.05      8.63 o 
   3  -2  14        0.31        1.35      6.60 o 
  -9  -1  14        1.88       -3.45      6.25 o 
  -8  -1  14        0.83       -1.83      5.73 o 
  -7  -1  14       21.32       35.75      8.95 o 
  -6  -1  14        4.10       -2.52      4.90 o 
  -5  -1  14        7.65        7.94      6.01 o 
  -4  -1  14       54.73       50.32      9.71 o 
  -3  -1  14        7.48        2.73      5.04 o 
  -2  -1  14        0.30        0.62      4.94 o 
  -1  -1  14        8.69       -0.76      5.49 o 
   0  -1  14       56.63       55.50      9.77 o 
   1  -1  14       14.17       21.90      7.81 o 
   2  -1  14        0.01        7.56      6.18 o 
   3  -1  14        7.42        7.94      6.70 o 
  -9   0  14       70.44       85.86     13.57 o 
  -8   0  14        5.67        8.25      6.94 o 
  -7   0  14        4.69       17.34      7.49 o 
  -6   0  14       15.36        6.39      6.08 o 
  -5   0  14        2.44        0.97      5.18 o 
  -4   0  14        4.21        5.70      6.08 o 
  -3   0  14        0.89        4.49      5.53 o 
  -2   0  14       70.93       58.75      9.53 o 
  -1   0  14       40.17       40.34      8.67 o 
   0   0  14       46.04       42.52      8.70 o 
   1   0  14      101.65      111.63     12.26 o 
   2   0  14       39.28       56.16     10.22 o 
   3   0  14       69.52       71.56     11.47 o 
  -9   1  14        0.05       -5.63      5.63 o 
  -8   1  14        2.60        6.56      6.80 o 
  -7   1  14        2.25        5.84      6.08 o 
  -6   1  14       34.50       36.89      9.08 o 
  -5   1  14        1.29        2.42      5.70 o 
  -4   1  14        1.84        0.83      4.87 o 
  -3   1  14        0.13       -2.42      5.04 o 
  -2   1  14        8.62        4.00      3.71 o 
  -1   1  14        0.07        1.68      3.76 o 
   0   1  14        0.00        1.48      3.60 o 
   1   1  14       17.93       22.07      7.25 o 
   2   1  14        0.00       -1.59      5.66 o 
  -9   2  14       27.43       30.87      6.06 o 
  -8   2  14       53.86       59.14      7.37 o 
  -7   2  14        1.38       15.70      4.75 o 
  -6   2  14        2.79        2.37      5.06 o 
  -5   2  14       12.30        5.14      4.02 o 
  -4   2  14        5.48        8.00      7.32 o 
  -3   2  14        9.75       13.64      4.57 o 
  -2   2  14        4.56       -2.12      7.77 o 
  -1   2  14       33.24       47.49      6.37 o 
   0   2  14       86.60       96.70     13.06 o 
   1   2  14        4.14       15.40      7.36 o 
   2   2  14       14.78        4.56      7.08 o 
   3   2  14        0.58       -6.11      6.11 o 
  -9   3  14        6.07       14.21      5.11 o 
  -8   3  14        0.00        2.07      3.95 o 
  -7   3  14        4.88        5.79      5.06 o 
  -6   3  14        2.05        6.27      3.86 o 
  -5   3  14       13.72        9.88      4.33 o 
  -4   3  14        2.63       13.14      4.66 o 
  -3   3  14        1.09       -3.23      3.44 o 
  -2   3  14       15.91       28.55      5.51 o 
  -1   3  14        9.94       23.38      7.70 o 
   0   3  14        8.70       14.71      7.53 o 
   1   3  14       32.54       32.02      9.22 o 
   2   3  14        1.56       10.47      7.39 o 
  -8   4  14       14.04       18.34      5.23 o 
  -7   4  14       40.15       37.94      6.59 o 
  -6   4  14       21.60       31.31      5.76 o 
  -5   4  14        0.70        8.17      4.51 o 
  -4   4  14        0.24       -1.73      6.01 o 
  -3   4  14       16.90       30.67      8.88 o 
  -2   4  14       21.91       13.16      7.32 o 
  -1   4  14        3.49        2.42      7.05 o 
   0   4  14        2.92        2.94      7.11 o 
   1   4  14       26.62       29.84      9.05 o 
  -8   5  14        0.01        2.15      4.42 o 
  -7   5  14        0.36        6.66      4.51 o 
  -6   5  14       24.85       25.87      8.67 o 
  -5   5  14        0.01        1.38      6.49 o 
  -4   5  14        3.21        4.01      6.15 o 
  -3   5  14        4.71        0.52      6.60 o 
  -2   5  14        1.61       -1.69      5.91 o 
  -1   5  14       16.39       25.80      8.57 o 
   0   5  14       30.77       34.71     10.57 o 
   1   5  14        1.37        5.80      7.36 o 
  -7   6  14       15.73       40.76      9.57 o 
  -6   6  14       50.68       46.59     10.40 o 
  -5   6  14       16.79       13.26      7.25 o 
  -4   6  14        0.01       -2.42      5.87 o 
  -3   6  14        2.40        1.49      6.49 o 
  -2   6  14       16.67       45.45     10.74 o 
  -1   6  14        4.96        5.94      7.84 o 
  -5   7  14       28.46       45.00     10.33 o 
  -4   7  14        7.45       16.79      7.39 o 
  -3   7  14        4.05        6.04      6.46 o 
  -3  -7  15        8.33       13.71      6.46 o 
  -2  -7  15        1.83       -1.80      3.90 o 
  -1  -7  15       89.92      118.16     13.92 o 
  -5  -6  15        1.37        0.83      5.25 o 
  -4  -6  15       88.06      101.03     13.06 o 
  -3  -6  15        3.59        0.97      5.73 o 
  -2  -6  15        3.55       11.95      6.60 o 
  -1  -6  15        0.06        3.76      4.84 o 
   0  -6  15       68.79       74.22     12.12 o 
   1  -6  15        3.97        1.17      6.87 o 
  -6  -5  15        3.16        1.59      4.87 o 
  -5  -5  15        0.90        5.53      5.87 o 
  -4  -5  15       18.34       18.06      7.08 o 
  -3  -5  15        2.25        2.11      4.94 o 
  -2  -5  15        8.09        2.62      5.60 o 
  -1  -5  15        6.31        6.22      6.80 o 
   0  -5  15       73.88       88.56     13.33 o 
   1  -5  15        1.62        2.56      7.25 o 
   2  -5  15        2.46        7.08      7.70 o 
  -7  -4  15        0.00       -2.87      4.80 o 
  -6  -4  15       29.72       37.72      9.64 o 
  -5  -4  15        0.14        8.53      6.15 o 
  -4  -4  15        2.15        0.45      5.18 o 
  -3  -4  15       55.96       55.09     10.64 o 
  -2  -4  15        0.43        1.83      5.60 o 
  -1  -4  15       37.50       37.65      9.26 o 
   0  -4  15        7.55        8.05      7.08 o 
   1  -4  15       25.40       32.92      9.50 o 
   2  -4  15        4.72        4.18      7.70 o 
  -7  -3  15        2.40       -1.59      5.56 o 
  -6  -3  15        0.48        8.74      6.77 o 
  -5  -3  15       10.75       17.41      7.63 o 
  -4  -3  15        0.25        1.11      5.42 o 
  -3  -3  15        6.60        1.83      6.01 o 
  -2  -3  15        0.49        2.45      5.70 o 
  -1  -3  15       19.59       23.90      7.56 o 
   0  -3  15        0.46       -0.24      5.73 o 
   1  -3  15        0.15       -5.08      5.08 o 
   2  -3  15        4.74        3.32      6.63 o 
  -8  -2  15        2.43        9.15      7.25 o 
  -7  -2  15        8.12       14.33      8.15 o 
  -6  -2  15        0.96        6.32      6.87 o 
  -5  -2  15       17.49       19.34      7.87 o 
  -4  -2  15        5.15        9.39      6.84 o 
  -3  -2  15       14.84       11.74      6.84 o 
  -2  -2  15        6.46       11.16      6.42 o 
  -1  -2  15       23.61       27.87      8.43 o 
   0  -2  15       12.43       18.44      7.49 o 
   1  -2  15       16.68       31.88      8.63 o 
   2  -2  15       58.41       68.59     11.98 o 
  -8  -1  15        0.24        1.52      6.70 o 
  -7  -1  15        9.16       12.09      7.32 o 
  -6  -1  15        4.19        4.66      6.53 o 
  -5  -1  15        0.55        0.90      5.56 o 
  -4  -1  15       14.95       16.79      7.81 o 
  -3  -1  15        0.56       -2.62      4.97 o 
  -2  -1  15        9.99       17.99      6.98 o 
  -1  -1  15        2.68        4.70      5.56 o 
   0  -1  15       12.17        7.32      6.32 o 
   1  -1  15        6.37        0.31      5.49 o 
   2  -1  15        4.77        6.60      6.63 o 
  -8   0  15        6.78       13.61      7.87 o 
  -7   0  15       15.95       27.84      8.88 o 
  -6   0  15        2.42        7.01      6.56 o 
  -5   0  15        0.74       -5.63      5.63 o 
  -4   0  15        8.82       14.64      7.01 o 
  -3   0  15        0.92       -4.18      5.01 o 
  -2   0  15        2.50        5.18      5.73 o 
  -1   0  15       13.25        3.80      6.32 o 
   0   0  15      123.20      127.79     13.82 o 
   1   0  15        0.02        8.05      6.53 o 
   2   0  15        0.01       -3.00      6.46 o 
  -8   1  15       25.88       14.20      8.70 o 
  -7   1  15        1.76        7.39      7.29 o 
  -6   1  15       23.47       38.13      9.50 o 
  -5   1  15        0.62       -1.55      5.80 o 
  -4   1  15        0.95       -3.04      5.39 o 
  -3   1  15        5.44       -2.76      5.22 o 
  -2   1  15        0.24       11.74      6.77 o 
  -1   1  15       13.96       15.78      6.91 o 
   0   1  15        3.89        5.87      6.29 o 
   1   1  15        3.53       25.52      8.05 o 
  -8   2  15       12.13       25.80      9.64 o 
  -7   2  15        0.44        1.73      6.18 o 
  -6   2  15       36.80       63.10     11.02 o 
  -5   2  15        0.00       -5.46      5.46 o 
  -4   2  15        0.24       -2.76      5.56 o 
  -3   2  15        9.05       -3.21      5.32 o 
  -2   2  15        0.05        6.46      6.11 o 
  -1   2  15       17.57       16.47      7.15 o 
  -8   3  15       55.27       84.99     10.60 o 
  -7   3  15        6.85       13.24      7.17 o 
  -6   3  15        8.18       11.94      4.80 o 
  -5   3  15        9.30        3.13      3.95 o 
  -4   3  15        8.16       14.21      4.99 o 
  -3   3  15        0.78        1.45      4.66 o 
  -2   3  15        7.86       18.89      7.05 o 
  -1   3  15        0.00        4.28      6.70 o 
   0   3  15        0.04        0.41      6.98 o 
   1   3  15       38.87       79.47     12.54 o 
  -7   4  15       12.28       15.38      5.13 o 
  -6   4  15        0.94        5.30      4.58 o 
  -5   4  15       62.12       82.93     12.26 o 
  -4   4  15        0.81        7.01      6.77 o 
  -3   4  15        6.30        7.01      7.49 o 
  -2   4  15       11.77       24.21      8.77 o 
  -1   4  15        0.55        7.29      7.87 o 
   0   4  15       33.58       36.61     10.05 o 
  -6   5  15        0.21        3.38      7.01 o 
  -5   5  15       27.51       37.68      8.98 o 
  -4   5  15        0.04       -1.69      6.74 o 
  -3   5  15       10.49       13.09      7.22 o 
  -2   5  15        9.76       14.51      7.91 o 
  -1   5  15        2.71        4.59      7.32 o 
  -4   6  15       87.58      136.05     15.27 o 
  -5  -5  16       16.05       19.51      7.32 o 
  -4  -5  16        0.00       -2.56      4.21 o 
  -3  -5  16       58.75       61.79     11.33 o 
  -2  -5  16       14.42       20.65      8.19 o 
  -1  -5  16       34.37       52.46     11.74 o 
   0  -5  16        0.70       -3.97      6.39 o 
  -6  -4  16        4.27       14.99      7.08 o 
  -5  -4  16        5.23        2.07      5.25 o 
  -4  -4  16        0.32        6.49      7.05 o 
  -3  -4  16       80.02       81.30     13.12 o 
  -2  -4  16       13.98       16.85      7.81 o 
  -1  -4  16        7.24        2.52      7.18 o 
   0  -4  16        0.11        1.76      6.53 o 
  -6  -3  16        4.08       16.47      7.81 o 
  -5  -3  16        2.03       -0.90      5.53 o 
  -4  -3  16        8.68        8.95      7.25 o 
  -3  -3  16       15.74       30.60      9.43 o 
  -2  -3  16       55.93       73.98     12.09 o 
  -1  -3  16        2.39        1.69      6.42 o 
   0  -3  16        2.30        5.42      7.18 o 
   1  -3  16        0.45       -5.35      5.35 o 
  -7  -2  16        8.79       15.78      8.57 o 
  -6  -2  16        0.31       -0.52      6.32 o 
  -5  -2  16       12.88       21.69      8.63 o 
  -4  -2  16        2.84       15.27      7.32 o 
  -3  -2  16        6.68        2.11      5.77 o 
  -2  -2  16       93.12       91.15     12.88 o 
  -1  -2  16       46.30       67.70     11.88 o 
   0  -2  16        0.15        9.46      7.11 o 
   1  -2  16       57.46       82.75     13.06 o 
  -7  -1  16       16.72       28.94      9.74 o 
  -6  -1  16       40.06       63.48     12.74 o 
  -5  -1  16        3.02        5.25      6.32 o 
  -4  -1  16        4.80       -0.90      5.91 o 
  -3  -1  16        0.35       -1.97      5.84 o 
  -2  -1  16       21.44       16.51      7.56 o 
  -1  -1  16       27.80       41.38     10.29 o 
   0  -1  16        0.89       -1.59      6.18 o 
   1  -1  16       17.04       17.17      7.74 o 
  -7   0  16        7.36        0.59      7.01 o 
  -6   0  16        2.99       15.13      8.08 o 
  -5   0  16        1.12       11.71      7.67 o 
  -4   0  16       27.96       57.09     10.98 o 
  -3   0  16        3.29        8.43      6.49 o 
  -2   0  16       29.16       33.36      9.39 o 
  -1   0  16       66.45       64.07     11.23 o 
   0   0  16       66.62       91.73     13.26 o 
   1   0  16        0.78       -2.83      6.49 o 
  -7   1  16        6.25        4.90      7.87 o 
  -6   1  16        8.02       22.76      8.95 o 
  -5   1  16        3.40       -0.97      6.46 o 
  -4   1  16       18.44       29.88      8.95 o 
  -3   1  16        0.78       -2.59      6.25 o 
  -2   1  16        0.05       -1.21      5.91 o 
  -1   1  16        2.65        4.73      6.70 o 
   0   1  16       54.23       88.25     12.92 o 
  -7   2  16       40.63       62.79     12.09 o 
  -6   2  16        7.08       12.61      7.74 o 
  -5   2  16        9.14       22.24      8.39 o 
  -4   2  16        0.00        3.32      6.56 o 
  -3   2  16       42.31       47.11     10.26 o 
  -2   2  16        0.13       -4.28      5.87 o 
  -6   3  16        0.47       10.98      7.22 o 
  -5   3  16        0.35       -2.35      5.98 o 
  -4   3  16        0.00       -0.55      6.22 o 
  -5   4  16       25.67       34.12      9.08 o 
  -4   4  16       11.88       26.94      8.15 o 
  -3   4  16        1.26        8.08      7.11 o 
  -2   4  16       77.03       93.60     13.16 o 
  -4  -3  17       34.32       34.57      9.95 o 
  -3  -3  17        1.63        2.76      7.01 o 
  -2  -3  17        0.06        4.87      7.36 o 
  -5  -2  17       38.72       47.56     11.33 o 
  -4  -2  17        0.57        3.66      7.49 o 
  -3  -2  17       21.08       32.12      9.50 o 
  -2  -2  17       42.76       62.41     12.05 o 
  -1  -2  17        5.92        9.33      8.12 o 
  -5  -1  17        0.06       -5.84      5.84 o 
  -4  -1  17        7.96       10.02      8.22 o 
  -3  -1  17        7.85        2.00      6.49 o 
  -2  -1  17        2.38       10.47      7.84 o 
  -1  -1  17       32.18       59.20     11.81 o 
  -5   0  17        0.01        9.77      7.70 o 
  -4   0  17       27.01       57.64     12.16 o 
  -3   0  17       11.58       14.06      8.39 o 
  -2   0  17       11.49       24.66      8.95 o 
  -5   1  17        1.26       15.02      9.05 o 
  -4   1  17        1.70        7.39      7.15 o 
  -3   1  17       34.78       76.99     13.02 o 
  -2   1  17        7.09        6.01      7.67 o 
  -4   2  17        3.92       17.27      8.19 o 
  -3   2  17       18.52       26.46      9.12 o 
                                                 
